# Supplementary material for: Gradient boosted regression as a tool to reveal key drivers of temporal dynamics in a synthetic yeast community
Source: FEMS Microbiol Ecol. 2024 May 22;100(7):fiae080. doi: 10.1093/femsec/fiae080 (PMC11212668; doi:10.1093/femsec/fiae080)
Supplement: fiae080_Supplemental_Files [file fiae080_supplemental_files.zip]

Archive with 2 entries (2 files):
- FEMS ME Supplementary Materials Revised.docx
- Supplementary Dataset File Rev2.xlsx
