# Supplementary material for: Gradient boosted regression as a tool to reveal key drivers of temporal dynamics in a synthetic yeast community
Source: FEMS Microbiol Ecol. 2024 May 22;100(7):fiae080. doi: 10.1093/femsec/fiae080 (PMC11212668; doi:10.1093/femsec/fiae080)
Supplement: fiae080_Supplemental_Files [file fiae080_supplemental_files.zip › Supplementary Dataset File Rev2.xlsx]

## Sheet: README
This excel workbook contains all of the input datasets used to train, validate, and test the generated models.
Name of Sheet	Contains
Complete Dataset	All generated mixed culture data
Pairbased Dataset	Subset of the complete dataset, containing data for cultures with 2 yeast species
Community Based Dataset	Subset of the complete dataset, containing data for cultures with more than 2 yeast species
Bagheri Original Dataset	Average datapoints extracted from the publication Bagheri et al. 2020.
Bagheri Synthesized Dataset	Synthesized datapoints calculated from the average datapoints as described in the materials and methods of the manuscript

## Sheet: Complete Dataset
time	growth_medium_a	growth_medium_b	growth_phase_a	growth_phase_b	yeast_1_sc	yeast_2_lt	yeast_3_td	yeast_4_wa	biological_repeat	yeast_1_absolute	yeast_2_absolute	yeast_3_absolute	yeast_4_absolute	yeast_1_abundance	yeast_2_abundance	yeast_3_abundance	yeast_4_abundance	total_yeast_absolute	code	yeast_1_initial_abundance	yeast_2_initial_abundance	yeast_3_initial_abundance	yeast_4_initial_abundance	yeast_1_initial_absolute	yeast_2_initial_absolute	yeast_3_initial_absolute	yeast_4_initial_absolute	yeast_initial_absolute
6	0	1	0	1	0	1	1	0	1	0.0	3291600.0	3713200.0	0.0	0.0	0.46990635	0.53009365	0.0	7004800	10101101	0.0	0.297731323	0.702268677	0.0	0.0	962220.0	2269620.0	0.0	3231840.0
12	0	1	0	1	0	1	1	0	1	0.0	18971000.0	26561500.0	0.0	0.0	0.41664745	0.58335255	0.0	45532500	10101101	0.0	0.297731323	0.702268677	0.0	0.0	962220.0	2269620.0	0.0	3231840.0
24	0	1	0	1	0	1	1	0	1	0.0	49844000.0	120634000.0	0.0	0.0	0.292377902	0.707622098	0.0	170478000	10101101	0.0	0.297731323	0.702268677	0.0	0.0	962220.0	2269620.0	0.0	3231840.0
48	0	1	0	1	0	1	1	0	1	0.0	108792000.0	104850000.0	0.0	0.0	0.509225714	0.490774286	0.0	213642000	10101101	0.0	0.297731323	0.702268677	0.0	0.0	962220.0	2269620.0	0.0	3231840.0
72	0	1	0	1	0	1	1	0	1	0.0	64180000.0	50534000.0	0.0	0.0	0.559478355	0.440521645	0.0	114714000	10101101	0.0	0.297731323	0.702268677	0.0	0.0	962220.0	2269620.0	0.0	3231840.0
6	0	1	0	1	0	1	1	0	2	0.0	3342000.0	4914400.0	0.0	0.0	0.4047769	0.5952231	0.0	8256400	10101102	0.0	0.26761554	0.73238446	0.0	0.0	867540.0	2374200.0	0.0	3241740.0
12	0	1	0	1	0	1	1	0	2	0.0	17957000.0	30469500.0	0.0	0.0	0.370809371	0.629190629	0.0	48426500	10101102	0.0	0.26761554	0.73238446	0.0	0.0	867540.0	2374200.0	0.0	3241740.0
24	0	1	0	1	0	1	1	0	2	0.0	40824000.0	124578000.0	0.0	0.0	0.246816846	0.753183154	0.0	165402000	10101102	0.0	0.26761554	0.73238446	0.0	0.0	867540.0	2374200.0	0.0	3241740.0
48	0	1	0	1	0	1	1	0	2	0.0	88820000.0	114136000.0	0.0	0.0	0.437631802	0.562368198	0.0	202956000	10101102	0.0	0.26761554	0.73238446	0.0	0.0	867540.0	2374200.0	0.0	3241740.0
72	0	1	0	1	0	1	1	0	2	0.0	73074000.0	76718000.0	0.0	0.0	0.487836467	0.512163533	0.0	149792000	10101102	0.0	0.26761554	0.73238446	0.0	0.0	867540.0	2374200.0	0.0	3241740.0
6	0	1	0	1	0	1	1	0	3	0.0	2710000.0	4261600.0	0.0	0.0	0.38871995	0.61128005	0.0	6971600	10101103	0.0	0.263319915	0.736680085	0.0	0.0	800640.0	2239920.0	0.0	3040560.0
12	0	1	0	1	0	1	1	0	3	0.0	13877500.0	25486000.0	0.0	0.0	0.352547411	0.647452589	0.0	39363500	10101103	0.0	0.263319915	0.736680085	0.0	0.0	800640.0	2239920.0	0.0	3040560.0
24	0	1	0	1	0	1	1	0	3	0.0	45008000.0	143496000.0	0.0	0.0	0.238764164	0.761235836	0.0	188504000	10101103	0.0	0.263319915	0.736680085	0.0	0.0	800640.0	2239920.0	0.0	3040560.0
48	0	1	0	1	0	1	1	0	3	0.0	96942000.0	119980000.0	0.0	0.0	0.446897963	0.553102037	0.0	216922000	10101103	0.0	0.263319915	0.736680085	0.0	0.0	800640.0	2239920.0	0.0	3040560.0
72	0	1	0	1	0	1	1	0	3	0.0	61812000.0	50356000.0	0.0	0.0	0.551066258	0.448933742	0.0	112168000	10101103	0.0	0.263319915	0.736680085	0.0	0.0	800640.0	2239920.0	0.0	3040560.0
6	0	1	0	1	0	1	1	0	4	0.0	2941000.0	4727200.0	0.0	0.0	0.383531989	0.616468011	0.0	7668200	10101104	0.0	0.23275056	0.76724944	0.0	0.0	791580.0	2609400.0	0.0	3400980.0
12	0	1	0	1	0	1	1	0	4	0.0	12302000.0	25334000.0	0.0	0.0	0.326867892	0.673132108	0.0	37636000	10101104	0.0	0.23275056	0.76724944	0.0	0.0	791580.0	2609400.0	0.0	3400980.0
24	0	1	0	1	0	1	1	0	4	0.0	75938000.0	145634000.0	0.0	0.0	0.34272381	0.65727619	0.0	221572000	10101104	0.0	0.23275056	0.76724944	0.0	0.0	791580.0	2609400.0	0.0	3400980.0
48	0	1	0	1	0	1	1	0	4	0.0	66462000.0	108714000.0	0.0	0.0	0.379401288	0.620598712	0.0	175176000	10101104	0.0	0.23275056	0.76724944	0.0	0.0	791580.0	2609400.0	0.0	3400980.0
72	0	1	0	1	0	1	1	0	4	0.0	61446000.0	56670000.0	0.0	0.0	0.520217413	0.479782587	0.0	118116000	10101104	0.0	0.23275056	0.76724944	0.0	0.0	791580.0	2609400.0	0.0	3400980.0
6	0	1	0	1	1	0	0	1	1	3612200.0	0.0	0.0	2787800.0	0.56440625	0.0	0.0	0.43559375	6400000	10110011	0.487273848	0.0	0.0	0.512726152	1612740.0	0.0	0.0	1696980.0	3309720.0
12	0	1	0	1	1	0	0	1	1	60327000.0	0.0	0.0	23772000.0	0.717333143	0.0	0.0	0.282666857	84099000	10110011	0.487273848	0.0	0.0	0.512726152	1612740.0	0.0	0.0	1696980.0	3309720.0
24	0	1	0	1	1	0	0	1	1	164374000.0	0.0	0.0	51256000.0	0.762296526	0.0	0.0	0.237703474	215630000	10110011	0.487273848	0.0	0.0	0.512726152	1612740.0	0.0	0.0	1696980.0	3309720.0
48	0	1	0	1	1	0	0	1	1	147928000.0	0.0	0.0	53644000.0	0.733871768	0.0	0.0	0.266128232	201572000	10110011	0.487273848	0.0	0.0	0.512726152	1612740.0	0.0	0.0	1696980.0	3309720.0
72	0	1	0	1	1	0	0	1	1	165486000.0	0.0	0.0	122000.0	0.999263321	0.0	0.0	0.000736679	165608000	10110011	0.487273848	0.0	0.0	0.512726152	1612740.0	0.0	0.0	1696980.0	3309720.0
6	0	1	0	1	1	0	0	1	2	4169600.0	0.0	0.0	2481600.0	0.626894395	0.0	0.0	0.373105605	6651200	10110012	0.52219044	0.0	0.0	0.47780956	1741620.0	0.0	0.0	1593600.0	3335220.0
12	0	1	0	1	1	0	0	1	2	72819000.0	0.0	0.0	25296000.0	0.742180095	0.0	0.0	0.257819905	98115000	10110012	0.52219044	0.0	0.0	0.47780956	1741620.0	0.0	0.0	1593600.0	3335220.0
24	0	1	0	1	1	0	0	1	2	170920000.0	0.0	0.0	52464000.0	0.765139849	0.0	0.0	0.234860151	223384000	10110012	0.52219044	0.0	0.0	0.47780956	1741620.0	0.0	0.0	1593600.0	3335220.0
48	0	1	0	1	1	0	0	1	2	175846000.0	0.0	0.0	50398000.0	0.777240501	0.0	0.0	0.222759499	226244000	10110012	0.52219044	0.0	0.0	0.47780956	1741620.0	0.0	0.0	1593600.0	3335220.0
72	0	1	0	1	1	0	0	1	2	136192000.0	0.0	0.0	162000.0	0.998811916	0.0	0.0	0.001188084	136354000	10110012	0.52219044	0.0	0.0	0.47780956	1741620.0	0.0	0.0	1593600.0	3335220.0
6	0	1	0	1	1	0	0	1	3	3599600.0	0.0	0.0	3485400.0	0.50805928	0.0	0.0	0.49194072	7085000	10110013	0.43261888	0.0	0.0	0.56738112	1512600.0	0.0	0.0	1983780.0	3496380.0
12	0	1	0	1	1	0	0	1	3	65702500.0	0.0	0.0	31094500.0	0.678765871	0.0	0.0	0.321234129	96797000	10110013	0.43261888	0.0	0.0	0.56738112	1512600.0	0.0	0.0	1983780.0	3496380.0
24	0	1	0	1	1	0	0	1	3	133376000.0	0.0	0.0	58018000.0	0.69686615	0.0	0.0	0.30313385	191394000	10110013	0.43261888	0.0	0.0	0.56738112	1512600.0	0.0	0.0	1983780.0	3496380.0
48	0	1	0	1	1	0	0	1	3	177508000.0	0.0	0.0	71860000.0	0.71183151	0.0	0.0	0.28816849	249368000	10110013	0.43261888	0.0	0.0	0.56738112	1512600.0	0.0	0.0	1983780.0	3496380.0
72	0	1	0	1	1	0	0	1	3	151330000.0	0.0	0.0	126000.0	0.999168075	0.0	0.0	0.000831925	151456000	10110013	0.43261888	0.0	0.0	0.56738112	1512600.0	0.0	0.0	1983780.0	3496380.0
6	0	1	0	1	1	0	0	1	4	4268800.0	0.0	0.0	3720800.0	0.534294583	0.0	0.0	0.465705417	7989600	10110014	0.5	0.0	0.0	0.5	2162220.0	0.0	0.0	2162220.0	4324440.0
12	0	1	0	1	1	0	0	1	4	75076000.0	0.0	0.0	28695000.0	0.723477658	0.0	0.0	0.276522342	103771000	10110014	0.5	0.0	0.0	0.5	2162220.0	0.0	0.0	2162220.0	4324440.0
24	0	1	0	1	1	0	0	1	4	174390000.0	0.0	0.0	59946000.0	0.744187833	0.0	0.0	0.255812167	234336000	10110014	0.5	0.0	0.0	0.5	2162220.0	0.0	0.0	2162220.0	4324440.0
48	0	1	0	1	1	0	0	1	4	175880000.0	0.0	0.0	52024000.0	0.771728447	0.0	0.0	0.228271553	227904000	10110014	0.5	0.0	0.0	0.5	2162220.0	0.0	0.0	2162220.0	4324440.0
72	0	1	0	1	1	0	0	1	4	166542000.0	0.0	0.0	324000.0	0.998058322	0.0	0.0	0.001941678	166866000	10110014	0.5	0.0	0.0	0.5	2162220.0	0.0	0.0	2162220.0	4324440.0
6	0	1	0	1	1	0	1	0	1	4350400.0	0.0	3033000.0	0.0	0.589213641	0.0	0.410786359	0.0	7383400	10110101	0.415798966	0.0	0.584201034	0.0	2074920.0	0.0	2915280.0	0.0	4990200.0
12	0	1	0	1	1	0	1	0	1	50471500.0	0.0	30648500.0	0.0	0.622183185	0.0	0.377816815	0.0	81120000	10110101	0.415798966	0.0	0.584201034	0.0	2074920.0	0.0	2915280.0	0.0	4990200.0
24	0	1	0	1	1	0	1	0	1	110188000.0	0.0	87522000.0	0.0	0.557321329	0.0	0.442678671	0.0	197710000	10110101	0.415798966	0.0	0.584201034	0.0	2074920.0	0.0	2915280.0	0.0	4990200.0
48	0	1	0	1	1	0	1	0	1	124390000.0	0.0	89852000.0	0.0	0.58060511	0.0	0.41939489	0.0	214242000	10110101	0.415798966	0.0	0.584201034	0.0	2074920.0	0.0	2915280.0	0.0	4990200.0
72	0	1	0	1	1	0	1	0	1	143922000.0	0.0	2530000.0	0.0	0.982724715	0.0	0.017275285	0.0	146452000	10110101	0.415798966	0.0	0.584201034	0.0	2074920.0	0.0	2915280.0	0.0	4990200.0
6	0	1	0	1	1	0	1	0	2	3421200.0	0.0	2336600.0	0.0	0.594185279	0.0	0.405814721	0.0	5757800	10110102	0.431500395	0.0	0.568499605	0.0	1703460.0	0.0	2244300.0	0.0	3947760.0
12	0	1	0	1	1	0	1	0	2	48775500.0	0.0	28305500.0	0.0	0.632782398	0.0	0.367217602	0.0	77081000	10110102	0.431500395	0.0	0.568499605	0.0	1703460.0	0.0	2244300.0	0.0	3947760.0
24	0	1	0	1	1	0	1	0	2	119514000.0	0.0	95138000.0	0.0	0.556780277	0.0	0.443219723	0.0	214652000	10110102	0.431500395	0.0	0.568499605	0.0	1703460.0	0.0	2244300.0	0.0	3947760.0
48	0	1	0	1	1	0	1	0	2	140558000.0	0.0	102492000.0	0.0	0.57830899	0.0	0.42169101	0.0	243050000	10110102	0.431500395	0.0	0.568499605	0.0	1703460.0	0.0	2244300.0	0.0	3947760.0
72	0	1	0	1	1	0	1	0	2	177840000.0	0.0	11428000.0	0.0	0.93962001	0.0	0.06037999	0.0	189268000	10110102	0.431500395	0.0	0.568499605	0.0	1703460.0	0.0	2244300.0	0.0	3947760.0
6	0	1	0	1	1	0	1	0	3	3737800.0	0.0	2309600.0	0.0	0.618083805	0.0	0.381916195	0.0	6047400	10110103	0.401360961	0.0	0.598639039	0.0	1571280.0	0.0	2343600.0	0.0	3914880.0
12	0	1	0	1	1	0	1	0	3	53278500.0	0.0	33702500.0	0.0	0.612530323	0.0	0.387469677	0.0	86981000	10110103	0.401360961	0.0	0.598639039	0.0	1571280.0	0.0	2343600.0	0.0	3914880.0
24	0	1	0	1	1	0	1	0	3	119570000.0	0.0	94002000.0	0.0	0.559858034	0.0	0.440141966	0.0	213572000	10110103	0.401360961	0.0	0.598639039	0.0	1571280.0	0.0	2343600.0	0.0	3914880.0
48	0	1	0	1	1	0	1	0	3	136912000.0	0.0	95892000.0	0.0	0.588099861	0.0	0.411900139	0.0	232804000	10110103	0.401360961	0.0	0.598639039	0.0	1571280.0	0.0	2343600.0	0.0	3914880.0
72	0	1	0	1	1	0	1	0	3	160598000.0	0.0	1192000.0	0.0	0.992632425	0.0	0.007367575	0.0	161790000	10110103	0.401360961	0.0	0.598639039	0.0	1571280.0	0.0	2343600.0	0.0	3914880.0
6	0	1	0	1	1	0	1	0	4	3350600.0	0.0	2197800.0	0.0	0.603885805	0.0	0.396114195	0.0	5548400	10110104	0.417583885	0.0	0.582416115	0.0	1689060.0	0.0	2355780.0	0.0	4044840.0
12	0	1	0	1	1	0	1	0	4	52811000.0	0.0	29163000.0	0.0	0.644240857	0.0	0.355759143	0.0	81974000	10110104	0.417583885	0.0	0.582416115	0.0	1689060.0	0.0	2355780.0	0.0	4044840.0
24	0	1	0	1	1	0	1	0	4	99294000.0	0.0	74094000.0	0.0	0.572669389	0.0	0.427330611	0.0	173388000	10110104	0.417583885	0.0	0.582416115	0.0	1689060.0	0.0	2355780.0	0.0	4044840.0
48	0	1	0	1	1	0	1	0	4	121166000.0	0.0	77688000.0	0.0	0.609321412	0.0	0.390678588	0.0	198854000	10110104	0.417583885	0.0	0.582416115	0.0	1689060.0	0.0	2355780.0	0.0	4044840.0
72	0	1	0	1	1	0	1	0	4	142058000.0	0.0	890000.0	0.0	0.99377396	0.0	0.00622604	0.0	142948000	10110104	0.417583885	0.0	0.582416115	0.0	1689060.0	0.0	2355780.0	0.0	4044840.0
6	0	1	0	1	1	0	1	1	1	4902200.0	0.0	2314000.0	4800800.0	0.407938753	0.0	0.192560539	0.399500707	12017000	10110111	0.245406144	0.0	0.357378625	0.397215231	1164300.0	0.0	1695540.0	1884540.0	4744380.0
12	0	1	0	1	1	0	1	1	1	44292500.0	0.0	21396000.0	19016500.0	0.522903016	0.0	0.252594298	0.224502686	84705000	10110111	0.245406144	0.0	0.357378625	0.397215231	1164300.0	0.0	1695540.0	1884540.0	4744380.0
24	0	1	0	1	1	0	1	1	1	106514000.0	0.0	46102000.0	44158000.0	0.541301188	0.0	0.234289083	0.224409729	196774000	10110111	0.245406144	0.0	0.357378625	0.397215231	1164300.0	0.0	1695540.0	1884540.0	4744380.0
48	0	1	0	1	1	0	1	1	1	102850000.0	0.0	18968000.0	51254000.0	0.594261348	0.0	0.109596006	0.296142646	173072000	10110111	0.245406144	0.0	0.357378625	0.397215231	1164300.0	0.0	1695540.0	1884540.0	4744380.0
72	0	1	0	1	1	0	1	1	1	108810000.0	0.0	578000.0	376000.0	0.991308626	0.0	0.005265843	0.003425531	109764000	10110111	0.245406144	0.0	0.357378625	0.397215231	1164300.0	0.0	1695540.0	1884540.0	4744380.0
6	0	1	0	1	1	0	1	1	2	3784800.0	0.0	1852400.0	2282600.0	0.477890856	0.0	0.233894795	0.288214349	7919800	10110112	0.324204922	0.0	0.408994364	0.266800714	1373760.0	0.0	1733040.0	1130520.0	4237320.0
12	0	1	0	1	1	0	1	1	2	46235000.0	0.0	20405000.0	8814000.0	0.612757442	0.0	0.270429666	0.116812893	75454000	10110112	0.324204922	0.0	0.408994364	0.266800714	1373760.0	0.0	1733040.0	1130520.0	4237320.0
24	0	1	0	1	1	0	1	1	2	123120000.0	0.0	59860000.0	24442000.0	0.593572524	0.0	0.28859041	0.117837066	207422000	10110112	0.324204922	0.0	0.408994364	0.266800714	1373760.0	0.0	1733040.0	1130520.0	4237320.0
48	0	1	0	1	1	0	1	1	2	128212000.0	0.0	36408000.0	26326000.0	0.671456852	0.0	0.190671708	0.13787144	190946000	10110112	0.324204922	0.0	0.408994364	0.266800714	1373760.0	0.0	1733040.0	1130520.0	4237320.0
72	0	1	0	1	1	0	1	1	2	124982000.0	0.0	114000.0	46000.0	0.998721452	0.0	0.000910965	0.000367582	125142000	10110112	0.324204922	0.0	0.408994364	0.266800714	1373760.0	0.0	1733040.0	1130520.0	4237320.0
6	0	1	0	1	1	0	1	1	3	3839800.0	0.0	1769000.0	4598400.0	0.376185438	0.0	0.173309037	0.450505526	10207200	10110113	0.254288689	0.0	0.303614267	0.442097044	1348320.0	0.0	1609860.0	2344140.0	5302320.0
12	0	1	0	1	1	0	1	1	3	44099500.0	0.0	17375000.0	21317500.0	0.532654121	0.0	0.209863272	0.257482607	82792000	10110113	0.254288689	0.0	0.303614267	0.442097044	1348320.0	0.0	1609860.0	2344140.0	5302320.0
24	0	1	0	1	1	0	1	1	3	112994000.0	0.0	35416000.0	50384000.0	0.568397437	0.0	0.17815427	0.253448293	198794000	10110113	0.254288689	0.0	0.303614267	0.442097044	1348320.0	0.0	1609860.0	2344140.0	5302320.0
48	0	1	0	1	1	0	1	1	3	103192000.0	0.0	12810000.0	65160000.0	0.569611729	0.0	0.070710193	0.359678078	181162000	10110113	0.254288689	0.0	0.303614267	0.442097044	1348320.0	0.0	1609860.0	2344140.0	5302320.0
72	0	1	0	1	1	0	1	1	3	102674000.0	0.0	612000.0	540000.0	0.988904513	0.0	0.005894477	0.005201009	103826000	10110113	0.254288689	0.0	0.303614267	0.442097044	1348320.0	0.0	1609860.0	2344140.0	5302320.0
6	0	1	0	1	1	0	1	1	4	3841200.0	0.0	2098000.0	2785800.0	0.440252149	0.0	0.240458453	0.319289398	8725000	10110114	0.288198083	0.0	0.359167411	0.352634507	1336680.0	0.0	1665840.0	1635540.0	4638060.0
12	0	1	0	1	1	0	1	1	4	46141000.0	0.0	20812500.0	14729000.0	0.564882319	0.0	0.254797539	0.180320142	81682500	10110114	0.288198083	0.0	0.359167411	0.352634507	1336680.0	0.0	1665840.0	1635540.0	4638060.0
24	0	1	0	1	1	0	1	1	4	114298000.0	0.0	48564000.0	31268000.0	0.588770412	0.0	0.250162262	0.161067326	194130000	10110114	0.288198083	0.0	0.359167411	0.352634507	1336680.0	0.0	1665840.0	1635540.0	4638060.0
48	0	1	0	1	1	0	1	1	4	116206000.0	0.0	25466000.0	44046000.0	0.625712101	0.0	0.137121873	0.237166026	185718000	10110114	0.288198083	0.0	0.359167411	0.352634507	1336680.0	0.0	1665840.0	1635540.0	4638060.0
72	0	1	0	1	1	0	1	1	4	118640000.0	0.0	414000.0	98000.0	0.995702968	0.0	0.003474554	0.000822479	119152000	10110114	0.288198083	0.0	0.359167411	0.352634507	1336680.0	0.0	1665840.0	1635540.0	4638060.0
6	0	1	0	1	1	1	0	0	1	3324000.0	2840000.0	0.0	0.0	0.539260221	0.460739779	0.0	0.0	6164000	10111001	0.536268488	0.463731512	0.0	0.0	1592460.0	1377060.0	0.0	0.0	2969520.0
12	0	1	0	1	1	1	0	0	1	43162500.0	27131000.0	0.0	0.0	0.614032592	0.385967408	0.0	0.0	70293500	10111001	0.536268488	0.463731512	0.0	0.0	1592460.0	1377060.0	0.0	0.0	2969520.0
24	0	1	0	1	1	1	0	0	1	106406000.0	37632000.0	0.0	0.0	0.738735611	0.261264389	0.0	0.0	144038000	10111001	0.536268488	0.463731512	0.0	0.0	1592460.0	1377060.0	0.0	0.0	2969520.0
48	0	1	0	1	1	1	0	0	1	123872000.0	68812000.0	0.0	0.0	0.642876419	0.357123581	0.0	0.0	192684000	10111001	0.536268488	0.463731512	0.0	0.0	1592460.0	1377060.0	0.0	0.0	2969520.0
72	0	1	0	1	1	1	0	0	1	152644000.0	118000.0	0.0	0.0	0.999227557	0.000772443	0.0	0.0	152762000	10111001	0.536268488	0.463731512	0.0	0.0	1592460.0	1377060.0	0.0	0.0	2969520.0
6	0	1	0	1	1	1	0	0	2	2964000.0	1767400.0	0.0	0.0	0.626453058	0.373546942	0.0	0.0	4731400	10111002	0.608685789	0.391314211	0.0	0.0	1448940.0	931500.0	0.0	0.0	2380440.0
12	0	1	0	1	1	1	0	0	2	36791500.0	15617000.0	0.0	0.0	0.702013986	0.297986014	0.0	0.0	52408500	10111002	0.608685789	0.391314211	0.0	0.0	1448940.0	931500.0	0.0	0.0	2380440.0
24	0	1	0	1	1	1	0	0	2	128318000.0	60492000.0	0.0	0.0	0.679614427	0.320385573	0.0	0.0	188810000	10111002	0.608685789	0.391314211	0.0	0.0	1448940.0	931500.0	0.0	0.0	2380440.0
48	0	1	0	1	1	1	0	0	2	136190000.0	51330000.0	0.0	0.0	0.726269198	0.273730802	0.0	0.0	187520000	10111002	0.608685789	0.391314211	0.0	0.0	1448940.0	931500.0	0.0	0.0	2380440.0
72	0	1	0	1	1	1	0	0	2	157878000.0	22000.0	0.0	0.0	0.999860671	0.000139329	0.0	0.0	157900000	10111002	0.608685789	0.391314211	0.0	0.0	1448940.0	931500.0	0.0	0.0	2380440.0
6	0	1	0	1	1	1	0	0	3	3342800.0	2006000.0	0.0	0.0	0.624962608	0.375037392	0.0	0.0	5348800	10111003	0.623318797	0.376681203	0.0	0.0	1629480.0	984720.0	0.0	0.0	2614200.0
12	0	1	0	1	1	1	0	0	3	45617500.0	18476000.0	0.0	0.0	0.711733639	0.288266361	0.0	0.0	64093500	10111003	0.623318797	0.376681203	0.0	0.0	1629480.0	984720.0	0.0	0.0	2614200.0
24	0	1	0	1	1	1	0	0	3	120044000.0	26018000.0	0.0	0.0	0.821870165	0.178129835	0.0	0.0	146062000	10111003	0.623318797	0.376681203	0.0	0.0	1629480.0	984720.0	0.0	0.0	2614200.0
48	0	1	0	1	1	1	0	0	3	138490000.0	62038000.0	0.0	0.0	0.690626745	0.309373255	0.0	0.0	200528000	10111003	0.623318797	0.376681203	0.0	0.0	1629480.0	984720.0	0.0	0.0	2614200.0
72	0	1	0	1	1	1	0	0	3	155906000.0	66000.0	0.0	0.0	0.999576847	0.000423153	0.0	0.0	155972000	10111003	0.623318797	0.376681203	0.0	0.0	1629480.0	984720.0	0.0	0.0	2614200.0
6	0	1	0	1	1	1	0	0	4	3384200.0	1895000.0	0.0	0.0	0.641044098	0.358955902	0.0	0.0	5279200	10111004	0.60079558	0.39920442	0.0	0.0	1631160.0	1083840.0	0.0	0.0	2715000.0
12	0	1	0	1	1	1	0	0	4	45863500.0	18650000.0	0.0	0.0	0.71091322	0.28908678	0.0	0.0	64513500	10111004	0.60079558	0.39920442	0.0	0.0	1631160.0	1083840.0	0.0	0.0	2715000.0
24	0	1	0	1	1	1	0	0	4	115358000.0	30582000.0	0.0	0.0	0.790448129	0.209551871	0.0	0.0	145940000	10111004	0.60079558	0.39920442	0.0	0.0	1631160.0	1083840.0	0.0	0.0	2715000.0
48	0	1	0	1	1	1	0	0	4	135512000.0	59004000.0	0.0	0.0	0.696662485	0.303337515	0.0	0.0	194516000	10111004	0.60079558	0.39920442	0.0	0.0	1631160.0	1083840.0	0.0	0.0	2715000.0
72	0	1	0	1	1	1	0	0	4	136370000.0	40000.0	0.0	0.0	0.999706766	0.000293234	0.0	0.0	136410000	10111004	0.60079558	0.39920442	0.0	0.0	1631160.0	1083840.0	0.0	0.0	2715000.0
6	0	1	0	1	1	1	0	1	1	2704200.0	2791600.0	0.0	4161400.0	0.280019053	0.289069295	0.0	0.430911651	9657200	10111011	0.3269167	0.216096231	0.0	0.456987068	1064820.0	703860.0	0.0	1488480.0	3257160.0
12	0	1	0	1	1	1	0	1	1	35691000.0	15905000.0	0.0	17357500.0	0.517609693	0.230662693	0.0	0.251727614	68953500	10111011	0.3269167	0.216096231	0.0	0.456987068	1064820.0	703860.0	0.0	1488480.0	3257160.0
24	0	1	0	1	1	1	0	1	1	98868000.0	29942000.0	0.0	52316000.0	0.545852059	0.165310336	0.0	0.288837605	181126000	10111011	0.3269167	0.216096231	0.0	0.456987068	1064820.0	703860.0	0.0	1488480.0	3257160.0
48	0	1	0	1	1	1	0	1	1	101088000.0	43886000.0	0.0	57094000.0	0.500267237	0.217184314	0.0	0.282548449	202068000	10111011	0.3269167	0.216096231	0.0	0.456987068	1064820.0	703860.0	0.0	1488480.0	3257160.0
72	0	1	0	1	1	1	0	1	1	102916000.0	24000.0	0.0	608000.0	0.99389655	0.000231777	0.0	0.005871673	103548000	10111011	0.3269167	0.216096231	0.0	0.456987068	1064820.0	703860.0	0.0	1488480.0	3257160.0
6	0	1	0	1	1	1	0	1	2	2800600.0	2387000.0	0.0	5256200.0	0.268159099	0.228556656	0.0	0.503284245	10443800	10111012	0.300051474	0.20140696	0.0	0.498541565	1259100.0	845160.0	0.0	2092020.0	4196280.0
12	0	1	0	1	1	1	0	1	2	40152500.0	18256000.0	0.0	26303500.0	0.473988337	0.215506658	0.0	0.310505005	84712000	10111012	0.300051474	0.20140696	0.0	0.498541565	1259100.0	845160.0	0.0	2092020.0	4196280.0
24	0	1	0	1	1	1	0	1	2	96662000.0	31738000.0	0.0	72796000.0	0.480436987	0.157746675	0.0	0.361816338	201196000	10111012	0.300051474	0.20140696	0.0	0.498541565	1259100.0	845160.0	0.0	2092020.0	4196280.0
48	0	1	0	1	1	1	0	1	2	105110000.0	58666000.0	0.0	80982000.0	0.429444594	0.239689816	0.0	0.33086559	244758000	10111012	0.300051474	0.20140696	0.0	0.498541565	1259100.0	845160.0	0.0	2092020.0	4196280.0
72	0	1	0	1	1	1	0	1	2	107616000.0	26000.0	0.0	688000.0	0.993409028	0.000240007	0.0	0.006350965	108330000	10111012	0.300051474	0.20140696	0.0	0.498541565	1259100.0	845160.0	0.0	2092020.0	4196280.0
6	0	1	0	1	1	1	0	1	3	3040600.0	2535200.0	0.0	4848200.0	0.291692249	0.243207982	0.0	0.46509977	10424000	10111013	0.319261494	0.202755756	0.0	0.47798275	1263720.0	802560.0	0.0	1891980.0	3958260.0
12	0	1	0	1	1	1	0	1	3	47254000.0	13860000.0	0.0	21227500.0	0.5738783	0.168323385	0.0	0.257798316	82341500	10111013	0.319261494	0.202755756	0.0	0.47798275	1263720.0	802560.0	0.0	1891980.0	3958260.0
24	0	1	0	1	1	1	0	1	3	108636000.0	26750000.0	0.0	53976000.0	0.573694828	0.141263823	0.0	0.285041349	189362000	10111013	0.319261494	0.202755756	0.0	0.47798275	1263720.0	802560.0	0.0	1891980.0	3958260.0
48	0	1	0	1	1	1	0	1	3	105580000.0	49468000.0	0.0	60500000.0	0.489821293	0.229498766	0.0	0.280679941	215548000	10111013	0.319261494	0.202755756	0.0	0.47798275	1263720.0	802560.0	0.0	1891980.0	3958260.0
72	0	1	0	1	1	1	0	1	3	104066000.0	0.0	0.0	340000.0	0.996743482	0.0	0.0	0.003256518	104406000	10111013	0.319261494	0.202755756	0.0	0.47798275	1263720.0	802560.0	0.0	1891980.0	3958260.0
6	0	1	0	1	1	1	0	1	4	3385000.0	2621200.0	0.0	3834800.0	0.343969109	0.266355045	0.0	0.389675846	9841000	10111014	0.389798791	0.20205349	0.0	0.408147719	1412280.0	732060.0	0.0	1478760.0	3623100.0
12	0	1	0	1	1	1	0	1	4	38794000.0	13236500.0	0.0	15304500.0	0.576134254	0.196576817	0.0	0.227288928	67335000	10111014	0.389798791	0.20205349	0.0	0.408147719	1412280.0	732060.0	0.0	1478760.0	3623100.0
24	0	1	0	1	1	1	0	1	4	107846000.0	57090000.0	0.0	53146000.0	0.49452041	0.261782265	0.0	0.243697325	218082000	10111014	0.389798791	0.20205349	0.0	0.408147719	1412280.0	732060.0	0.0	1478760.0	3623100.0
48	0	1	0	1	1	1	0	1	4	126930000.0	52706000.0	0.0	52008000.0	0.547952893	0.227530176	0.0	0.224516931	231644000	10111014	0.389798791	0.20205349	0.0	0.408147719	1412280.0	732060.0	0.0	1478760.0	3623100.0
72	0	1	0	1	1	1	0	1	4	119398000.0	24000.0	0.0	24000.0	0.999598145	0.000200928	0.0	0.000200928	119446000	10111014	0.389798791	0.20205349	0.0	0.408147719	1412280.0	732060.0	0.0	1478760.0	3623100.0
6	0	1	0	1	1	1	1	0	1	2985000.0	2292000.0	1331600.0	0.0	0.451684169	0.346820809	0.201495022	0.0	6608600	10111101	0.410682597	0.121090205	0.468227198	0.0	1515850.0	446950.0	1728250.0	0.0	3691050.0
12	0	1	0	1	1	1	1	0	1	33470000.0	15803000.0	12401500.0	0.0	0.542687821	0.256232316	0.201079863	0.0	61674500	10111101	0.410682597	0.121090205	0.468227198	0.0	1515850.0	446950.0	1728250.0	0.0	3691050.0
24	0	1	0	1	1	1	1	0	1	82914000.0	58074000.0	49452000.0	0.0	0.435381222	0.30494644	0.259672338	0.0	190440000	10111101	0.410682597	0.121090205	0.468227198	0.0	1515850.0	446950.0	1728250.0	0.0	3691050.0
48	0	1	0	1	1	1	1	0	1	88978000.0	26618000.0	19310000.0	0.0	0.659555542	0.197307755	0.143136703	0.0	134906000	10111101	0.410682597	0.121090205	0.468227198	0.0	1515850.0	446950.0	1728250.0	0.0	3691050.0
72	0	1	0	1	1	1	1	0	1	91708000.0	1340000.0	96000.0	0.0	0.984583011	0.014386327	0.001030662	0.0	93144000	10111101	0.410682597	0.121090205	0.468227198	0.0	1515850.0	446950.0	1728250.0	0.0	3691050.0
6	0	1	0	1	1	1	1	0	2	4245800.0	2131200.0	1507000.0	0.0	0.538533739	0.270319635	0.191146626	0.0	7884000	10111102	0.480555107	0.102804086	0.416640806	0.0	1935700.0	414100.0	1678250.0	0.0	4028050.0
12	0	1	0	1	1	1	1	0	2	33326000.0	11101500.0	9645000.0	0.0	0.616320681	0.205307689	0.178371631	0.0	54072500	10111102	0.480555107	0.102804086	0.416640806	0.0	1935700.0	414100.0	1678250.0	0.0	4028050.0
24	0	1	0	1	1	1	1	0	2	99638000.0	42028000.0	45364000.0	0.0	0.532738063	0.224712613	0.242549324	0.0	187030000	10111102	0.480555107	0.102804086	0.416640806	0.0	1935700.0	414100.0	1678250.0	0.0	4028050.0
48	0	1	0	1	1	1	1	0	2	100134000.0	19218000.0	16712000.0	0.0	0.73593309	0.141242357	0.122824553	0.0	136064000	10111102	0.480555107	0.102804086	0.416640806	0.0	1935700.0	414100.0	1678250.0	0.0	4028050.0
72	0	1	0	1	1	1	1	0	2	100394000.0	874000.0	54000.0	0.0	0.990841081	0.008625965	0.000532954	0.0	101322000	10111102	0.480555107	0.102804086	0.416640806	0.0	1935700.0	414100.0	1678250.0	0.0	4028050.0
6	0	1	0	1	1	1	1	0	3	2432800.0	2209400.0	1659000.0	0.0	0.38608519	0.350631626	0.263283184	0.0	6301200	10111103	0.339018797	0.13391745	0.527063753	0.0	1197550.0	473050.0	1861800.0	0.0	3532400.0
12	0	1	0	1	1	1	1	0	3	24779500.0	15219000.0	12359500.0	0.0	0.47327056	0.290671913	0.236057527	0.0	52358000	10111103	0.339018797	0.13391745	0.527063753	0.0	1197550.0	473050.0	1861800.0	0.0	3532400.0
24	0	1	0	1	1	1	1	0	3	62038000.0	51106000.0	45320000.0	0.0	0.39149586	0.322508582	0.285995557	0.0	158464000	10111103	0.339018797	0.13391745	0.527063753	0.0	1197550.0	473050.0	1861800.0	0.0	3532400.0
48	0	1	0	1	1	1	1	0	3	68550000.0	27374000.0	25858000.0	0.0	0.562891068	0.224778703	0.212330229	0.0	121782000	10111103	0.339018797	0.13391745	0.527063753	0.0	1197550.0	473050.0	1861800.0	0.0	3532400.0
72	0	1	0	1	1	1	1	0	3	67986000.0	11756000.0	156000.0	0.0	0.85090991	0.1471376	0.001952489	0.0	79898000	10111103	0.339018797	0.13391745	0.527063753	0.0	1197550.0	473050.0	1861800.0	0.0	3532400.0
6	0	1	0	1	1	1	1	1	1	2508200.0	1756800.0	1003200.0	1680000.0	0.360985579	0.252842463	0.144382718	0.24178924	6948200	10111111	0.308965597	0.081501216	0.288497625	0.321035561	1333650.0	351800.0	1245300.0	1385750.0	4316500.0
12	0	1	0	1	1	1	1	1	1	30013000.0	11033500.0	9055000.0	10021500.0	0.49919332	0.18351546	0.15060792	0.166683299	60123000	10111111	0.308965597	0.081501216	0.288497625	0.321035561	1333650.0	351800.0	1245300.0	1385750.0	4316500.0
24	0	1	0	1	1	1	1	1	1	76300000.0	21776000.0	32620000.0	16968000.0	0.51671362	0.147469932	0.220906924	0.114909524	147664000	10111111	0.308965597	0.081501216	0.288497625	0.321035561	1333650.0	351800.0	1245300.0	1385750.0	4316500.0
48	0	1	0	1	1	1	1	1	1	77876000.0	18888000.0	17092000.0	14692000.0	0.605812615	0.146933441	0.132962006	0.114291938	128548000	10111111	0.308965597	0.081501216	0.288497625	0.321035561	1333650.0	351800.0	1245300.0	1385750.0	4316500.0
72	0	1	0	1	1	1	1	1	1	73074000.0	564000.0	18000.0	2830000.0	0.955390529	0.007373898	0.000235337	0.037000235	76486000	10111111	0.308965597	0.081501216	0.288497625	0.321035561	1333650.0	351800.0	1245300.0	1385750.0	4316500.0
6	0	1	0	1	1	1	1	1	2	2780000.0	1677800.0	870000.0	1670800.0	0.397222302	0.239733661	0.124310576	0.238733461	6998600	10111112	0.32259883	0.061444956	0.254532783	0.361423432	1573750.0	299750.0	1241700.0	1763150.0	4878350.0
12	0	1	0	1	1	1	1	1	2	30596500.0	11207000.0	9099000.0	9889500.0	0.503298131	0.184349914	0.149674299	0.162677655	60792000	10111112	0.32259883	0.061444956	0.254532783	0.361423432	1573750.0	299750.0	1241700.0	1763150.0	4878350.0
24	0	1	0	1	1	1	1	1	2	89376000.0	17542000.0	29574000.0	19308000.0	0.573658537	0.112593068	0.189820282	0.123928113	155800000	10111112	0.32259883	0.061444956	0.254532783	0.361423432	1573750.0	299750.0	1241700.0	1763150.0	4878350.0
48	0	1	0	1	1	1	1	1	2	86734000.0	15284000.0	16294000.0	14292000.0	0.654082833	0.115260475	0.122877138	0.107779554	132604000	10111112	0.32259883	0.061444956	0.254532783	0.361423432	1573750.0	299750.0	1241700.0	1763150.0	4878350.0
72	0	1	0	1	1	1	1	1	2	80470000.0	372000.0	0.0	2870000.0	0.96127198	0.004443807	0.0	0.034284213	83712000	10111112	0.32259883	0.061444956	0.254532783	0.361423432	1573750.0	299750.0	1241700.0	1763150.0	4878350.0
6	0	1	0	1	1	1	1	1	3	2797600.0	1907600.0	1185400.0	1907600.0	0.358749455	0.244620553	0.152009438	0.244620553	7798200	10111113	0.29570688	0.066017597	0.301681783	0.33659374	1309050.0	292250.0	1335500.0	1490050.0	4426850.0
12	0	1	0	1	1	1	1	1	3	28117500.0	12868000.0	9586500.0	9499000.0	0.468071116	0.214213181	0.159586156	0.158129547	60071000	10111113	0.29570688	0.066017597	0.301681783	0.33659374	1309050.0	292250.0	1335500.0	1490050.0	4426850.0
24	0	1	0	1	1	1	1	1	3	75666000.0	16834000.0	28868000.0	18004000.0	0.542906753	0.120784663	0.207129122	0.129179462	139372000	10111113	0.29570688	0.066017597	0.301681783	0.33659374	1309050.0	292250.0	1335500.0	1490050.0	4426850.0
48	0	1	0	1	1	1	1	1	3	83668000.0	13630000.0	21790000.0	19890000.0	0.602023342	0.098073076	0.156787405	0.143116177	138978000	10111113	0.29570688	0.066017597	0.301681783	0.33659374	1309050.0	292250.0	1335500.0	1490050.0	4426850.0
72	0	1	0	1	1	1	1	1	3	81214000.0	1968000.0	78000.0	3300000.0	0.938239372	0.022735675	0.000901109	0.038123845	86560000	10111113	0.29570688	0.066017597	0.301681783	0.33659374	1309050.0	292250.0	1335500.0	1490050.0	4426850.0
6	0	1	1	0	0	1	1	0	1	0.0	20651800.0	12714000.0	0.0	0.0	0.618951142	0.381048858	0.0	33365800	11001101	0.0	0.505984997	0.494015003	0.0	0.0	1861620.0	1817580.0	0.0	3679200.0
12	0	1	1	0	0	1	1	0	1	0.0	54540500.0	42017000.0	0.0	0.0	0.56484996	0.43515004	0.0	96557500	11001101	0.0	0.505984997	0.494015003	0.0	0.0	1861620.0	1817580.0	0.0	3679200.0
24	0	1	1	0	0	1	1	0	1	0.0	76320000.0	74456000.0	0.0	0.0	0.506181355	0.493818645	0.0	150776000	11001101	0.0	0.505984997	0.494015003	0.0	0.0	1861620.0	1817580.0	0.0	3679200.0
48	0	1	1	0	0	1	1	0	1	0.0	142168000.0	45602000.0	0.0	0.0	0.757139053	0.242860947	0.0	187770000	11001101	0.0	0.505984997	0.494015003	0.0	0.0	1861620.0	1817580.0	0.0	3679200.0
72	0	1	1	0	0	1	1	0	1	0.0	65568000.0	8712000.0	0.0	0.0	0.882714055	0.117285945	0.0	74280000	11001101	0.0	0.505984997	0.494015003	0.0	0.0	1861620.0	1817580.0	0.0	3679200.0
6	0	1	1	0	0	1	1	0	2	0.0	18170000.0	12969600.0	0.0	0.0	0.583501394	0.416498606	0.0	31139600	11001102	0.0	0.496543044	0.503456956	0.0	0.0	1680540.0	1703940.0	0.0	3384480.0
12	0	1	1	0	0	1	1	0	2	0.0	67510500.0	52872500.0	0.0	0.0	0.560797621	0.439202379	0.0	120383000	11001102	0.0	0.496543044	0.503456956	0.0	0.0	1680540.0	1703940.0	0.0	3384480.0
24	0	1	1	0	0	1	1	0	2	0.0	74880000.0	80430000.0	0.0	0.0	0.482132509	0.517867491	0.0	155310000	11001102	0.0	0.496543044	0.503456956	0.0	0.0	1680540.0	1703940.0	0.0	3384480.0
48	0	1	1	0	0	1	1	0	2	0.0	132014000.0	60968000.0	0.0	0.0	0.684074162	0.315925838	0.0	192982000	11001102	0.0	0.496543044	0.503456956	0.0	0.0	1680540.0	1703940.0	0.0	3384480.0
72	0	1	1	0	0	1	1	0	2	0.0	51534000.0	14580000.0	0.0	0.0	0.779471821	0.220528179	0.0	66114000	11001102	0.0	0.496543044	0.503456956	0.0	0.0	1680540.0	1703940.0	0.0	3384480.0
6	0	1	1	0	0	1	1	0	3	0.0	14589600.0	11937800.0	0.0	0.0	0.549982282	0.450017718	0.0	26527400	11001103	0.0	0.482401618	0.517598382	0.0	0.0	1573980.0	1688820.0	0.0	3262800.0
12	0	1	1	0	0	1	1	0	3	0.0	55796000.0	43973000.0	0.0	0.0	0.559251872	0.440748128	0.0	99769000	11001103	0.0	0.482401618	0.517598382	0.0	0.0	1573980.0	1688820.0	0.0	3262800.0
24	0	1	1	0	0	1	1	0	3	0.0	76670000.0	81244000.0	0.0	0.0	0.485517434	0.514482566	0.0	157914000	11001103	0.0	0.482401618	0.517598382	0.0	0.0	1573980.0	1688820.0	0.0	3262800.0
48	0	1	1	0	0	1	1	0	3	0.0	140274000.0	51522000.0	0.0	0.0	0.731370832	0.268629168	0.0	191796000	11001103	0.0	0.482401618	0.517598382	0.0	0.0	1573980.0	1688820.0	0.0	3262800.0
72	0	1	1	0	0	1	1	0	3	0.0	35242000.0	12436000.0	0.0	0.0	0.739166911	0.260833089	0.0	47678000	11001103	0.0	0.482401618	0.517598382	0.0	0.0	1573980.0	1688820.0	0.0	3262800.0
6	0	1	1	0	0	1	1	0	4	0.0	15457200.0	12669400.0	0.0	0.0	0.54955807	0.45044193	0.0	28126600	11001104	0.0	0.479967844	0.520032156	0.0	0.0	1755300.0	1901820.0	0.0	3657120.0
12	0	1	1	0	0	1	1	0	4	0.0	48218500.0	39089500.0	0.0	0.0	0.552280432	0.447719568	0.0	87308000	11001104	0.0	0.479967844	0.520032156	0.0	0.0	1755300.0	1901820.0	0.0	3657120.0
24	0	1	1	0	0	1	1	0	4	0.0	70100000.0	73968000.0	0.0	0.0	0.486575784	0.513424216	0.0	144068000	11001104	0.0	0.479967844	0.520032156	0.0	0.0	1755300.0	1901820.0	0.0	3657120.0
48	0	1	1	0	0	1	1	0	4	0.0	121380000.0	42230000.0	0.0	0.0	0.741886193	0.258113807	0.0	163610000	11001104	0.0	0.479967844	0.520032156	0.0	0.0	1755300.0	1901820.0	0.0	3657120.0
72	0	1	1	0	0	1	1	0	4	0.0	33928000.0	11714000.0	0.0	0.0	0.743350423	0.256649577	0.0	45642000	11001104	0.0	0.479967844	0.520032156	0.0	0.0	1755300.0	1901820.0	0.0	3657120.0
6	0	1	1	0	1	0	0	1	1	13518200.0	0.0	0.0	8696600.0	0.608522246	0.0	0.0	0.391477754	22214800	11010011	0.652330335	0.0	0.0	0.347669665	2154060.0	0.0	0.0	1148040.0	3302100.0
12	0	1	1	0	1	0	0	1	1	111810000.0	0.0	0.0	31332000.0	0.781112462	0.0	0.0	0.218887538	143142000	11010011	0.652330335	0.0	0.0	0.347669665	2154060.0	0.0	0.0	1148040.0	3302100.0
24	0	1	1	0	1	0	0	1	1	159156000.0	0.0	0.0	42606000.0	0.788830404	0.0	0.0	0.211169596	201762000	11010011	0.652330335	0.0	0.0	0.347669665	2154060.0	0.0	0.0	1148040.0	3302100.0
48	0	1	1	0	1	0	0	1	1	172594000.0	0.0	0.0	45302000.0	0.792093476	0.0	0.0	0.207906524	217896000	11010011	0.652330335	0.0	0.0	0.347669665	2154060.0	0.0	0.0	1148040.0	3302100.0
72	0	1	1	0	1	0	0	1	1	162762000.0	0.0	0.0	240000.0	0.998527625	0.0	0.0	0.001472375	163002000	11010011	0.652330335	0.0	0.0	0.347669665	2154060.0	0.0	0.0	1148040.0	3302100.0
6	0	1	1	0	1	0	0	1	2	14064400.0	0.0	0.0	7994800.0	0.637575252	0.0	0.0	0.362424748	22059200	11010012	0.686215529	0.0	0.0	0.313784471	2203740.0	0.0	0.0	1007700.0	3211440.0
12	0	1	1	0	1	0	0	1	2	100494000.0	0.0	0.0	30277000.0	0.768473132	0.0	0.0	0.231526868	130771000	11010012	0.686215529	0.0	0.0	0.313784471	2203740.0	0.0	0.0	1007700.0	3211440.0
24	0	1	1	0	1	0	0	1	2	162272000.0	0.0	0.0	46498000.0	0.777276429	0.0	0.0	0.222723571	208770000	11010012	0.686215529	0.0	0.0	0.313784471	2203740.0	0.0	0.0	1007700.0	3211440.0
48	0	1	1	0	1	0	0	1	2	154230000.0	0.0	0.0	33780000.0	0.820328706	0.0	0.0	0.179671294	188010000	11010012	0.686215529	0.0	0.0	0.313784471	2203740.0	0.0	0.0	1007700.0	3211440.0
72	0	1	1	0	1	0	0	1	2	142376000.0	0.0	0.0	804000.0	0.994384691	0.0	0.0	0.005615309	143180000	11010012	0.686215529	0.0	0.0	0.313784471	2203740.0	0.0	0.0	1007700.0	3211440.0
6	0	1	1	0	1	0	0	1	3	12909200.0	0.0	0.0	8725200.0	0.596697852	0.0	0.0	0.403302148	21634400	11010013	0.666630824	0.0	0.0	0.333369176	2231880.0	0.0	0.0	1116120.0	3348000.0
12	0	1	1	0	1	0	0	1	3	108127000.0	0.0	0.0	30134500.0	0.782047063	0.0	0.0	0.217952937	138261500	11010013	0.666630824	0.0	0.0	0.333369176	2231880.0	0.0	0.0	1116120.0	3348000.0
24	0	1	1	0	1	0	0	1	3	155640000.0	0.0	0.0	45418000.0	0.774104985	0.0	0.0	0.225895015	201058000	11010013	0.666630824	0.0	0.0	0.333369176	2231880.0	0.0	0.0	1116120.0	3348000.0
48	0	1	1	0	1	0	0	1	3	159868000.0	0.0	0.0	34058000.0	0.824376308	0.0	0.0	0.175623692	193926000	11010013	0.666630824	0.0	0.0	0.333369176	2231880.0	0.0	0.0	1116120.0	3348000.0
72	0	1	1	0	1	0	0	1	3	165272000.0	0.0	0.0	304000.0	0.998163985	0.0	0.0	0.001836015	165576000	11010013	0.666630824	0.0	0.0	0.333369176	2231880.0	0.0	0.0	1116120.0	3348000.0
6	0	1	1	0	1	0	0	1	4	12414600.0	0.0	0.0	8549600.0	0.592180956	0.0	0.0	0.407819044	20964200	11010014	0.661935928	0.0	0.0	0.338064072	2305920.0	0.0	0.0	1177680.0	3483600.0
12	0	1	1	0	1	0	0	1	4	97290000.0	0.0	0.0	27908500.0	0.777085987	0.0	0.0	0.222914013	125198500	11010014	0.661935928	0.0	0.0	0.338064072	2305920.0	0.0	0.0	1177680.0	3483600.0
24	0	1	1	0	1	0	0	1	4	159156000.0	0.0	0.0	43676000.0	0.784669086	0.0	0.0	0.215330914	202832000	11010014	0.661935928	0.0	0.0	0.338064072	2305920.0	0.0	0.0	1177680.0	3483600.0
48	0	1	1	0	1	0	0	1	4	177620000.0	0.0	0.0	42156000.0	0.808186517	0.0	0.0	0.191813483	219776000	11010014	0.661935928	0.0	0.0	0.338064072	2305920.0	0.0	0.0	1177680.0	3483600.0
72	0	1	1	0	1	0	0	1	4	165534000.0	0.0	0.0	234000.0	0.998588389	0.0	0.0	0.001411611	165768000	11010014	0.661935928	0.0	0.0	0.338064072	2305920.0	0.0	0.0	1177680.0	3483600.0
6	0	1	1	0	1	0	1	0	1	10950800.0	0.0	13738200.0	0.0	0.443549759	0.0	0.556450241	0.0	24689000	11010101	0.586387349	0.0	0.413612651	0.0	2158140.0	0.0	1522260.0	0.0	3680400.0
12	0	1	1	0	1	0	1	0	1	74986500.0	0.0	58003500.0	0.0	0.563850665	0.0	0.436149335	0.0	132990000	11010101	0.586387349	0.0	0.413612651	0.0	2158140.0	0.0	1522260.0	0.0	3680400.0
24	0	1	1	0	1	0	1	0	1	115808000.0	0.0	91508000.0	0.0	0.558606186	0.0	0.441393814	0.0	207316000	11010101	0.586387349	0.0	0.413612651	0.0	2158140.0	0.0	1522260.0	0.0	3680400.0
48	0	1	1	0	1	0	1	0	1	120816000.0	0.0	81106000.0	0.0	0.598330048	0.0	0.401669952	0.0	201922000	11010101	0.586387349	0.0	0.413612651	0.0	2158140.0	0.0	1522260.0	0.0	3680400.0
72	0	1	1	0	1	0	1	0	1	131912000.0	0.0	70000.0	0.0	0.999469625	0.0	0.000530375	0.0	131982000	11010101	0.586387349	0.0	0.413612651	0.0	2158140.0	0.0	1522260.0	0.0	3680400.0
6	0	1	1	0	1	0	1	0	2	10985600.0	0.0	13616000.0	0.0	0.446540062	0.0	0.553459938	0.0	24601600	11010102	0.586379251	0.0	0.413620749	0.0	2048340.0	0.0	1444860.0	0.0	3493200.0
12	0	1	1	0	1	0	1	0	2	69764000.0	0.0	53202000.0	0.0	0.567343819	0.0	0.432656181	0.0	122966000	11010102	0.586379251	0.0	0.413620749	0.0	2048340.0	0.0	1444860.0	0.0	3493200.0
24	0	1	1	0	1	0	1	0	2	119666000.0	0.0	92896000.0	0.0	0.562969863	0.0	0.437030137	0.0	212562000	11010102	0.586379251	0.0	0.413620749	0.0	2048340.0	0.0	1444860.0	0.0	3493200.0
48	0	1	1	0	1	0	1	0	2	125300000.0	0.0	91094000.0	0.0	0.579036387	0.0	0.420963613	0.0	216394000	11010102	0.586379251	0.0	0.413620749	0.0	2048340.0	0.0	1444860.0	0.0	3493200.0
72	0	1	1	0	1	0	1	0	2	151586000.0	0.0	130000.0	0.0	0.999143136	0.0	0.000856864	0.0	151716000	11010102	0.586379251	0.0	0.413620749	0.0	2048340.0	0.0	1444860.0	0.0	3493200.0
6	0	1	1	0	1	0	1	0	3	15151600.0	0.0	16640000.0	0.0	0.476591301	0.0	0.523408699	0.0	31791600	11010103	0.622175529	0.0	0.377824471	0.0	2380680.0	0.0	1445700.0	0.0	3826380.0
12	0	1	1	0	1	0	1	0	3	70058000.0	0.0	51256000.0	0.0	0.577493117	0.0	0.422506883	0.0	121314000	11010103	0.622175529	0.0	0.377824471	0.0	2380680.0	0.0	1445700.0	0.0	3826380.0
24	0	1	1	0	1	0	1	0	3	110364000.0	0.0	80640000.0	0.0	0.577809889	0.0	0.422190111	0.0	191004000	11010103	0.622175529	0.0	0.377824471	0.0	2380680.0	0.0	1445700.0	0.0	3826380.0
48	0	1	1	0	1	0	1	0	3	120026000.0	0.0	69688000.0	0.0	0.632668121	0.0	0.367331879	0.0	189714000	11010103	0.622175529	0.0	0.377824471	0.0	2380680.0	0.0	1445700.0	0.0	3826380.0
72	0	1	1	0	1	0	1	0	3	134830000.0	0.0	0.0	0.0	1.0	0.0	0.0	0.0	134830000	11010103	0.622175529	0.0	0.377824471	0.0	2380680.0	0.0	1445700.0	0.0	3826380.0
6	0	1	1	0	1	0	1	0	4	13656600.0	0.0	16290200.0	0.0	0.456028691	0.0	0.543971309	0.0	29946800	11010104	0.579065086	0.0	0.420934914	0.0	2019420.0	0.0	1467960.0	0.0	3487380.0
12	0	1	1	0	1	0	1	0	4	67023000.0	0.0	48691000.0	0.0	0.579212541	0.0	0.420787459	0.0	115714000	11010104	0.579065086	0.0	0.420934914	0.0	2019420.0	0.0	1467960.0	0.0	3487380.0
24	0	1	1	0	1	0	1	0	4	124310000.0	0.0	93962000.0	0.0	0.569518766	0.0	0.430481234	0.0	218272000	11010104	0.579065086	0.0	0.420934914	0.0	2019420.0	0.0	1467960.0	0.0	3487380.0
48	0	1	1	0	1	0	1	0	4	125642000.0	0.0	83694000.0	0.0	0.600192991	0.0	0.399807009	0.0	209336000	11010104	0.579065086	0.0	0.420934914	0.0	2019420.0	0.0	1467960.0	0.0	3487380.0
72	0	1	1	0	1	0	1	0	4	139836000.0	0.0	24000.0	0.0	0.9998284	0.0	0.0001716	0.0	139860000	11010104	0.579065086	0.0	0.420934914	0.0	2019420.0	0.0	1467960.0	0.0	3487380.0
6	0	1	1	0	1	0	1	1	1	7677200.0	0.0	10025800.0	3330000.0	0.365007369	0.0	0.476669995	0.158322636	21033000	11010111	0.449604417	0.0	0.325855802	0.224539782	1387740.0	0.0	1005780.0	693060.0	3086580.0
12	0	1	1	0	1	0	1	1	1	70915500.0	0.0	47478000.0	18074500.0	0.519649295	0.0	0.347905736	0.132444969	136468000	11010111	0.449604417	0.0	0.325855802	0.224539782	1387740.0	0.0	1005780.0	693060.0	3086580.0
24	0	1	1	0	1	0	1	1	1	150312000.0	0.0	72014000.0	30056000.0	0.595573377	0.0	0.285337306	0.119089317	252382000	11010111	0.449604417	0.0	0.325855802	0.224539782	1387740.0	0.0	1005780.0	693060.0	3086580.0
48	0	1	1	0	1	0	1	1	1	141200000.0	0.0	47114000.0	42510000.0	0.611721485	0.0	0.204112224	0.184166291	230824000	11010111	0.449604417	0.0	0.325855802	0.224539782	1387740.0	0.0	1005780.0	693060.0	3086580.0
72	0	1	1	0	1	0	1	1	1	136914000.0	0.0	0.0	296000.0	0.997842723	0.0	0.0	0.002157277	137210000	11010111	0.449604417	0.0	0.325855802	0.224539782	1387740.0	0.0	1005780.0	693060.0	3086580.0
6	0	1	1	0	1	0	1	1	2	7156000.0	0.0	9896200.0	3857400.0	0.342235146	0.0	0.473284998	0.184479856	20909600	11010112	0.450254582	0.0	0.328343517	0.221401901	1591740.0	0.0	1160760.0	782700.0	3535200.0
12	0	1	1	0	1	0	1	1	2	69210500.0	0.0	45924500.0	16718000.0	0.524906525	0.0	0.348300759	0.126792716	131853000	11010112	0.450254582	0.0	0.328343517	0.221401901	1591740.0	0.0	1160760.0	782700.0	3535200.0
24	0	1	1	0	1	0	1	1	2	110246000.0	0.0	57464000.0	21900000.0	0.581435578	0.0	0.303064184	0.115500237	189610000	11010112	0.450254582	0.0	0.328343517	0.221401901	1591740.0	0.0	1160760.0	782700.0	3535200.0
48	0	1	1	0	1	0	1	1	2	126996000.0	0.0	42482000.0	36148000.0	0.617606723	0.0	0.206598387	0.17579489	205626000	11010112	0.450254582	0.0	0.328343517	0.221401901	1591740.0	0.0	1160760.0	782700.0	3535200.0
72	0	1	1	0	1	0	1	1	2	121452000.0	0.0	24000.0	94000.0	0.999029366	0.0	0.000197417	0.000773217	121570000	11010112	0.450254582	0.0	0.328343517	0.221401901	1591740.0	0.0	1160760.0	782700.0	3535200.0
6	0	1	1	0	1	0	1	1	3	8153800.0	0.0	10784600.0	4175000.0	0.352773716	0.0	0.466595135	0.180631149	23113400	11010113	0.485227012	0.0	0.329782345	0.184990644	1773660.0	0.0	1205460.0	676200.0	3655320.0
12	0	1	1	0	1	0	1	1	3	69959500.0	0.0	44359500.0	14545000.0	0.542894059	0.0	0.344235007	0.112870934	128864000	11010113	0.485227012	0.0	0.329782345	0.184990644	1773660.0	0.0	1205460.0	676200.0	3655320.0
24	0	1	1	0	1	0	1	1	3	100738000.0	0.0	54352000.0	24248000.0	0.561721442	0.0	0.30307018	0.135208377	179338000	11010113	0.485227012	0.0	0.329782345	0.184990644	1773660.0	0.0	1205460.0	676200.0	3655320.0
48	0	1	1	0	1	0	1	1	3	129970000.0	0.0	49150000.0	34854000.0	0.607410246	0.0	0.229700805	0.162888949	213974000	11010113	0.485227012	0.0	0.329782345	0.184990644	1773660.0	0.0	1205460.0	676200.0	3655320.0
72	0	1	1	0	1	0	1	1	3	129790000.0	0.0	0.0	448000.0	0.996560144	0.0	0.0	0.003439856	130238000	11010113	0.485227012	0.0	0.329782345	0.184990644	1773660.0	0.0	1205460.0	676200.0	3655320.0
6	0	1	1	0	1	0	1	1	4	8427200.0	0.0	9588200.0	2911000.0	0.402706629	0.0	0.458186788	0.139106583	20926400	11010114	0.453926113	0.0	0.330295688	0.215778199	1551120.0	0.0	1128660.0	737340.0	3417120.0
12	0	1	1	0	1	0	1	1	4	68296000.0	0.0	52330000.0	17332000.0	0.495049218	0.0	0.379318343	0.125632439	137958000	11010114	0.453926113	0.0	0.330295688	0.215778199	1551120.0	0.0	1128660.0	737340.0	3417120.0
24	0	1	1	0	1	0	1	1	4	115466000.0	0.0	60508000.0	27860000.0	0.566470756	0.0	0.296849397	0.136679847	203834000	11010114	0.453926113	0.0	0.330295688	0.215778199	1551120.0	0.0	1128660.0	737340.0	3417120.0
48	0	1	1	0	1	0	1	1	4	121090000.0	0.0	48770000.0	33968000.0	0.594079322	0.0	0.239270365	0.166650313	203828000	11010114	0.453926113	0.0	0.330295688	0.215778199	1551120.0	0.0	1128660.0	737340.0	3417120.0
72	0	1	1	0	1	0	1	1	4	117486000.0	0.0	0.0	564000.0	0.995222363	0.0	0.0	0.004777637	118050000	11010114	0.453926113	0.0	0.330295688	0.215778199	1551120.0	0.0	1128660.0	737340.0	3417120.0
6	0	1	1	0	1	1	1	0	1	9759400.0	7347000.0	6891200.0	0.0	0.406682335	0.306155616	0.28716205	0.0	23997600	11011101	0.448464232	0.273812162	0.277723606	0.0	2428380.0	1482660.0	1503840.0	0.0	5414880.0
12	0	1	1	0	1	1	1	0	1	30387000.0	16254500.0	15421500.0	0.0	0.489615391	0.261903227	0.248481382	0.0	62063000	11011101	0.448464232	0.273812162	0.277723606	0.0	2428380.0	1482660.0	1503840.0	0.0	5414880.0
24	0	1	1	0	1	1	1	0	1	83216000.0	35486000.0	43042000.0	0.0	0.514492037	0.219396083	0.266111881	0.0	161744000	11011101	0.448464232	0.273812162	0.277723606	0.0	2428380.0	1482660.0	1503840.0	0.0	5414880.0
48	0	1	1	0	1	1	1	0	1	74910000.0	22690000.0	30794000.0	0.0	0.583438478	0.176721654	0.239839868	0.0	128394000	11011101	0.448464232	0.273812162	0.277723606	0.0	2428380.0	1482660.0	1503840.0	0.0	5414880.0
72	0	1	1	0	1	1	1	0	1	66436000.0	8000.0	4902000.0	0.0	0.931180445	0.00011213	0.068707426	0.0	71346000	11011101	0.448464232	0.273812162	0.277723606	0.0	2428380.0	1482660.0	1503840.0	0.0	5414880.0
6	0	1	1	0	1	1	1	0	2	8738400.0	6672400.0	6222800.0	0.0	0.403927224	0.308427631	0.287645145	0.0	21633600	11011102	0.448120031	0.278971081	0.272908888	0.0	1951500.0	1214880.0	1188480.0	0.0	4354860.0
12	0	1	1	0	1	1	1	0	2	32203000.0	21083000.0	17653000.0	0.0	0.453953397	0.297199002	0.248847601	0.0	70939000	11011102	0.448120031	0.278971081	0.272908888	0.0	1951500.0	1214880.0	1188480.0	0.0	4354860.0
24	0	1	1	0	1	1	1	0	2	81920000.0	40006000.0	41906000.0	0.0	0.500024415	0.244189169	0.255786415	0.0	163832000	11011102	0.448120031	0.278971081	0.272908888	0.0	1951500.0	1214880.0	1188480.0	0.0	4354860.0
48	0	1	1	0	1	1	1	0	2	72750000.0	22776000.0	29754000.0	0.0	0.580699234	0.181800766	0.2375	0.0	125280000	11011102	0.448120031	0.278971081	0.272908888	0.0	1951500.0	1214880.0	1188480.0	0.0	4354860.0
72	0	1	1	0	1	1	1	0	2	63058000.0	50000.0	3354000.0	0.0	0.948782763	0.00075231	0.050464927	0.0	66462000	11011102	0.448120031	0.278971081	0.272908888	0.0	1951500.0	1214880.0	1188480.0	0.0	4354860.0
6	0	1	1	0	1	1	1	0	3	24051400.0	8536800.0	6344400.0	0.0	0.617770198	0.219271253	0.162958549	0.0	38932600	11011103	0.399703708	0.291771031	0.308525261	0.0	1570260.0	1146240.0	1212060.0	0.0	3928560.0
12	0	1	1	0	1	1	1	0	3	52161000.0	26071000.0	17254000.0	0.0	0.546268563	0.27303479	0.180696647	0.0	95486000	11011103	0.399703708	0.291771031	0.308525261	0.0	1570260.0	1146240.0	1212060.0	0.0	3928560.0
24	0	1	1	0	1	1	1	0	3	110992000.0	45148000.0	37098000.0	0.0	0.57437978	0.233639346	0.191980873	0.0	193238000	11011103	0.399703708	0.291771031	0.308525261	0.0	1570260.0	1146240.0	1212060.0	0.0	3928560.0
48	0	1	1	0	1	1	1	0	3	110898000.0	30462000.0	1988000.0	0.0	0.773627815	0.212503837	0.013868348	0.0	143348000	11011103	0.399703708	0.291771031	0.308525261	0.0	1570260.0	1146240.0	1212060.0	0.0	3928560.0
72	0	1	1	0	1	1	1	0	3	97700000.0	156000.0	0.0	0.0	0.998405821	0.001594179	0.0	0.0	97856000	11011103	0.399703708	0.291771031	0.308525261	0.0	1570260.0	1146240.0	1212060.0	0.0	3928560.0
6	0	1	1	0	1	1	1	0	4	28278200.0	7720600.0	8901000.0	0.0	0.629806814	0.171951768	0.198241418	0.0	44899800	11011104	0.340239341	0.284178811	0.375581848	0.0	1206060.0	1007340.0	1331340.0	0.0	3544740.0
12	0	1	1	0	1	1	1	0	4	45052000.0	23002500.0	27466000.0	0.0	0.471647447	0.240812182	0.287540371	0.0	95520500	11011104	0.340239341	0.284178811	0.375581848	0.0	1206060.0	1007340.0	1331340.0	0.0	3544740.0
24	0	1	1	0	1	1	1	0	4	90622000.0	31386000.0	44640000.0	0.0	0.543792905	0.188337094	0.267870001	0.0	166648000	11011104	0.340239341	0.284178811	0.375581848	0.0	1206060.0	1007340.0	1331340.0	0.0	3544740.0
48	0	1	1	0	1	1	1	0	4	100360000.0	25642000.0	3098000.0	0.0	0.777381875	0.198621224	0.023996902	0.0	129100000	11011104	0.340239341	0.284178811	0.375581848	0.0	1206060.0	1007340.0	1331340.0	0.0	3544740.0
72	0	1	1	0	1	1	1	0	4	92718000.0	126000.0	20000.0	0.0	0.998427808	0.001356823	0.000215369	0.0	92864000	11011104	0.340239341	0.284178811	0.375581848	0.0	1206060.0	1007340.0	1331340.0	0.0	3544740.0
6	0	1	1	0	1	1	1	0	5	28510000.0	9561600.0	10595400.0	0.0	0.585817905	0.196469887	0.217712207	0.0	48667000	11011105	0.585817905	0.196469887	0.217712207	0.0	28510000.0	9561600.0	10595400.0	0.0	48667000.0
12	0	1	1	0	1	1	1	0	5	52748000.0	27521000.0	32449500.0	0.0	0.467962224	0.244156904	0.287880871	0.0	112718500	11011105	0.585817905	0.196469887	0.217712207	0.0	28510000.0	9561600.0	10595400.0	0.0	48667000.0
24	0	1	1	0	1	1	1	0	5	110930000.0	39744000.0	53528000.0	0.0	0.543236599	0.194630807	0.262132594	0.0	204202000	11011105	0.585817905	0.196469887	0.217712207	0.0	28510000.0	9561600.0	10595400.0	0.0	48667000.0
48	0	1	1	0	1	1	1	0	5	98220000.0	18306000.0	2800000.0	0.0	0.823123209	0.153411662	0.023465129	0.0	119326000	11011105	0.585817905	0.196469887	0.217712207	0.0	28510000.0	9561600.0	10595400.0	0.0	48667000.0
72	0	1	1	0	1	1	1	0	5	101138000.0	220000.0	0.0	0.0	0.997829476	0.002170524	0.0	0.0	101358000	11011105	0.585817905	0.196469887	0.217712207	0.0	28510000.0	9561600.0	10595400.0	0.0	48667000.0
6	0	1	1	0	1	1	1	1	1	10903400.0	7097000.0	7512200.0	3937000.0	0.370239324	0.240987993	0.255086657	0.133686026	29449600	11011111	0.317001894	0.196618408	0.251397814	0.234981884	1275660.0	791220.0	1011660.0	945600.0	4024140.0
12	0	1	1	0	1	1	1	1	1	40666500.0	19812500.0	21191000.0	5459500.0	0.466736295	0.227391412	0.243212689	0.062659604	87129500	11011111	0.317001894	0.196618408	0.251397814	0.234981884	1275660.0	791220.0	1011660.0	945600.0	4024140.0
24	0	1	1	0	1	1	1	1	1	92364000.0	36444000.0	43246000.0	12586000.0	0.500238302	0.197378683	0.234217938	0.068165078	184640000	11011111	0.317001894	0.196618408	0.251397814	0.234981884	1275660.0	791220.0	1011660.0	945600.0	4024140.0
48	0	1	1	0	1	1	1	1	1	89610000.0	24240000.0	4504000.0	1390000.0	0.748346472	0.202431855	0.037613576	0.011608097	119744000	11011111	0.317001894	0.196618408	0.251397814	0.234981884	1275660.0	791220.0	1011660.0	945600.0	4024140.0
72	0	1	1	0	1	1	1	1	1	81278000.0	176000.0	0.0	1890000.0	0.975211173	0.00211173	0.0	0.022677097	83344000	11011111	0.317001894	0.196618408	0.251397814	0.234981884	1275660.0	791220.0	1011660.0	945600.0	4024140.0
6	0	1	1	0	1	1	1	1	2	9010200.0	6028400.0	6612800.0	3524800.0	0.357885622	0.239448368	0.262660767	0.140005243	25176200	11011112	0.2771483	0.201443899	0.25667636	0.264731442	995040.0	723240.0	921540.0	950460.0	3590280.0
12	0	1	1	0	1	1	1	1	2	38236500.0	18719000.0	20473500.0	6058500.0	0.457990717	0.224213206	0.245228328	0.07256775	83487500	11011112	0.2771483	0.201443899	0.25667636	0.264731442	995040.0	723240.0	921540.0	950460.0	3590280.0
24	0	1	1	0	1	1	1	1	2	83568000.0	33340000.0	38930000.0	13254000.0	0.494216166	0.197170771	0.230229697	0.078383365	169092000	11011112	0.2771483	0.201443899	0.25667636	0.264731442	995040.0	723240.0	921540.0	950460.0	3590280.0
48	0	1	1	0	1	1	1	1	2	87594000.0	25628000.0	5180000.0	1686000.0	0.729415096	0.213410166	0.043135034	0.014039704	120088000	11011112	0.2771483	0.201443899	0.25667636	0.264731442	995040.0	723240.0	921540.0	950460.0	3590280.0
72	0	1	1	0	1	1	1	1	2	88184000.0	90000.0	0.0	1978000.0	0.97708638	0.000997208	0.0	0.021916412	90252000	11011112	0.2771483	0.201443899	0.25667636	0.264731442	995040.0	723240.0	921540.0	950460.0	3590280.0
6	0	1	1	0	1	1	1	1	3	9896600.0	6625400.0	7248600.0	3970400.0	0.356749937	0.238830612	0.261295555	0.143123896	27741000	11011113	0.261857437	0.200719671	0.254575051	0.282847841	916920.0	702840.0	891420.0	990420.0	3501600.0
12	0	1	1	0	1	1	1	1	3	41054000.0	18755500.0	22393000.0	6325500.0	0.463740286	0.211859525	0.25294822	0.07145197	88528000	11011113	0.261857437	0.200719671	0.254575051	0.282847841	916920.0	702840.0	891420.0	990420.0	3501600.0
24	0	1	1	0	1	1	1	1	3	92504000.0	37684000.0	42364000.0	14998000.0	0.49322314	0.200927753	0.225881098	0.079968009	187550000	11011113	0.261857437	0.200719671	0.254575051	0.282847841	916920.0	702840.0	891420.0	990420.0	3501600.0
48	0	1	1	0	1	1	1	1	3	85550000.0	23026000.0	4694000.0	1334000.0	0.746483543	0.200917944	0.040958431	0.011640082	114604000	11011113	0.261857437	0.200719671	0.254575051	0.282847841	916920.0	702840.0	891420.0	990420.0	3501600.0
72	0	1	1	0	1	1	1	1	3	89566000.0	110000.0	0.0	936000.0	0.988456275	0.001213967	0.0	0.010329758	90612000	11011113	0.261857437	0.200719671	0.254575051	0.282847841	916920.0	702840.0	891420.0	990420.0	3501600.0
6	1	0	0	1	0	0	1	1	1	0.0	0.0	11193000.0	7110000.0	0.0	0.0	0.611539092	0.388460908	18303000	100100111	0.0	0.0	0.646256811	0.353743189	0.0	0.0	1714920.0	938700.0	2653620.0
12	1	0	0	1	0	0	1	1	1	0.0	0.0	51191500.0	28163500.0	0.0	0.0	0.645094827	0.354905173	79355000	100100111	0.0	0.0	0.646256811	0.353743189	0.0	0.0	1714920.0	938700.0	2653620.0
24	1	0	0	1	0	0	1	1	1	0.0	0.0	50880000.0	112106000.0	0.0	0.0	0.312174052	0.687825948	162986000	100100111	0.0	0.0	0.646256811	0.353743189	0.0	0.0	1714920.0	938700.0	2653620.0
48	1	0	0	1	0	0	1	1	1	0.0	0.0	13972600.0	128056200.0	0.0	0.0	0.098378639	0.901621361	142028800	100100111	0.0	0.0	0.646256811	0.353743189	0.0	0.0	1714920.0	938700.0	2653620.0
72	1	0	0	1	0	0	1	1	1	0.0	0.0	8248000.0	175996000.0	0.0	0.0	0.044766722	0.955233278	184244000	100100111	0.0	0.0	0.646256811	0.353743189	0.0	0.0	1714920.0	938700.0	2653620.0
6	1	0	0	1	0	0	1	1	2	0.0	0.0	11056400.0	6193800.0	0.0	0.0	0.640943293	0.359056707	17250200	100100112	0.0	0.0	0.658092793	0.341907207	0.0	0.0	1783800.0	926760.0	2710560.0
12	1	0	0	1	0	0	1	1	2	0.0	0.0	52520000.0	23507500.0	0.0	0.0	0.69080267	0.30919733	76027500	100100112	0.0	0.0	0.658092793	0.341907207	0.0	0.0	1783800.0	926760.0	2710560.0
24	1	0	0	1	0	0	1	1	2	0.0	0.0	56510000.0	89856000.0	0.0	0.0	0.386086933	0.613913067	146366000	100100112	0.0	0.0	0.658092793	0.341907207	0.0	0.0	1783800.0	926760.0	2710560.0
48	1	0	0	1	0	0	1	1	2	0.0	0.0	16537600.0	120726000.0	0.0	0.0	0.120480594	0.879519406	137263600	100100112	0.0	0.0	0.658092793	0.341907207	0.0	0.0	1783800.0	926760.0	2710560.0
72	1	0	0	1	0	0	1	1	2	0.0	0.0	8498000.0	143242000.0	0.0	0.0	0.056003691	0.943996309	151740000	100100112	0.0	0.0	0.658092793	0.341907207	0.0	0.0	1783800.0	926760.0	2710560.0
6	1	0	0	1	0	0	1	1	3	0.0	0.0	10463400.0	7389600.0	0.0	0.0	0.586086372	0.413913628	17853000	100100113	0.0	0.0	0.630006436	0.369993564	0.0	0.0	1527060.0	896820.0	2423880.0
12	1	0	0	1	0	0	1	1	3	0.0	0.0	43262500.0	25427000.0	0.0	0.0	0.629826975	0.370173025	68689500	100100113	0.0	0.0	0.630006436	0.369993564	0.0	0.0	1527060.0	896820.0	2423880.0
24	1	0	0	1	0	0	1	1	3	0.0	0.0	52428000.0	122378000.0	0.0	0.0	0.299921055	0.700078945	174806000	100100113	0.0	0.0	0.630006436	0.369993564	0.0	0.0	1527060.0	896820.0	2423880.0
48	1	0	0	1	0	0	1	1	3	0.0	0.0	13125200.0	150829600.0	0.0	0.0	0.080053771	0.919946229	163954800	100100113	0.0	0.0	0.630006436	0.369993564	0.0	0.0	1527060.0	896820.0	2423880.0
72	1	0	0	1	0	0	1	1	3	0.0	0.0	6798000.0	175336000.0	0.0	0.0	0.037324168	0.962675832	182134000	100100113	0.0	0.0	0.630006436	0.369993564	0.0	0.0	1527060.0	896820.0	2423880.0
6	1	0	0	1	0	0	1	1	4	0.0	0.0	9321000.0	6171200.0	0.0	0.0	0.601657608	0.398342392	15492200	100100114	0.0	0.0	0.621117381	0.378882619	0.0	0.0	1466160.0	894360.0	2360520.0
12	1	0	0	1	0	0	1	1	4	0.0	0.0	46105000.0	28324000.0	0.0	0.0	0.619449408	0.380550592	74429000	100100114	0.0	0.0	0.621117381	0.378882619	0.0	0.0	1466160.0	894360.0	2360520.0
24	1	0	0	1	0	0	1	1	4	0.0	0.0	49918000.0	133034000.0	0.0	0.0	0.272847523	0.727152477	182952000	100100114	0.0	0.0	0.621117381	0.378882619	0.0	0.0	1466160.0	894360.0	2360520.0
48	1	0	0	1	0	0	1	1	4	0.0	0.0	10879400.0	151133600.0	0.0	0.0	0.067151401	0.932848599	162013000	100100114	0.0	0.0	0.621117381	0.378882619	0.0	0.0	1466160.0	894360.0	2360520.0
72	1	0	0	1	0	0	1	1	4	0.0	0.0	5620000.0	187478000.0	0.0	0.0	0.029104393	0.970895607	193098000	100100114	0.0	0.0	0.621117381	0.378882619	0.0	0.0	1466160.0	894360.0	2360520.0
6	1	0	0	1	0	1	0	1	1	0.0	13661400.0	0.0	3318400.0	0.0	0.804567781	0.0	0.195432219	16979800	100101011	0.0	0.531526483	0.0	0.468473517	0.0	1081380.0	0.0	953100.0	2034480.0
12	1	0	0	1	0	1	0	1	1	0.0	71207000.0	0.0	12949000.0	0.0	0.846130995	0.0	0.153869005	84156000	100101011	0.0	0.531526483	0.0	0.468473517	0.0	1081380.0	0.0	953100.0	2034480.0
24	1	0	0	1	0	1	0	1	1	0.0	141136000.0	0.0	51474000.0	0.0	0.732755309	0.0	0.267244691	192610000	100101011	0.0	0.531526483	0.0	0.468473517	0.0	1081380.0	0.0	953100.0	2034480.0
48	1	0	0	1	0	1	0	1	1	0.0	139178800.0	0.0	28279600.0	0.0	0.831124626	0.0	0.168875374	167458400	100101011	0.0	0.531526483	0.0	0.468473517	0.0	1081380.0	0.0	953100.0	2034480.0
72	1	0	0	1	0	1	0	1	1	0.0	10446000.0	0.0	16430000.0	0.0	0.38867391	0.0	0.61132609	26876000	100101011	0.0	0.531526483	0.0	0.468473517	0.0	1081380.0	0.0	953100.0	2034480.0
6	1	0	0	1	0	1	0	1	2	0.0	14287400.0	0.0	4031800.0	0.0	0.77991397	0.0	0.22008603	18319200	100101012	0.0	0.502173971	0.0	0.497826029	0.0	1129560.0	0.0	1119780.0	2249340.0
12	1	0	0	1	0	1	0	1	2	0.0	74769000.0	0.0	18828000.0	0.0	0.798839706	0.0	0.201160294	93597000	100101012	0.0	0.502173971	0.0	0.497826029	0.0	1129560.0	0.0	1119780.0	2249340.0
24	1	0	0	1	0	1	0	1	2	0.0	134800000.0	0.0	54368000.0	0.0	0.712594096	0.0	0.287405904	189168000	100101012	0.0	0.502173971	0.0	0.497826029	0.0	1129560.0	0.0	1119780.0	2249340.0
48	1	0	0	1	0	1	0	1	2	0.0	133858800.0	0.0	28857200.0	0.0	0.822652966	0.0	0.177347034	162716000	100101012	0.0	0.502173971	0.0	0.497826029	0.0	1129560.0	0.0	1119780.0	2249340.0
72	1	0	0	1	0	1	0	1	2	0.0	7016000.0	0.0	12302000.0	0.0	0.363184595	0.0	0.636815405	19318000	100101012	0.0	0.502173971	0.0	0.497826029	0.0	1129560.0	0.0	1119780.0	2249340.0
6	1	0	0	1	0	1	0	1	3	0.0	12281200.0	0.0	4855000.0	0.0	0.716681645	0.0	0.283318355	17136200	100101013	0.0	0.556040935	0.0	0.443959065	0.0	1092120.0	0.0	871980.0	1964100.0
12	1	0	0	1	0	1	0	1	3	0.0	76528500.0	0.0	16470000.0	0.0	0.822900369	0.0	0.177099631	92998500	100101013	0.0	0.556040935	0.0	0.443959065	0.0	1092120.0	0.0	871980.0	1964100.0
24	1	0	0	1	0	1	0	1	3	0.0	134842000.0	0.0	47868000.0	0.0	0.738011056	0.0	0.261988944	182710000	100101013	0.0	0.556040935	0.0	0.443959065	0.0	1092120.0	0.0	871980.0	1964100.0
48	1	0	0	1	0	1	0	1	3	0.0	149165200.0	0.0	26060400.0	0.0	0.851275156	0.0	0.148724844	175225600	100101013	0.0	0.556040935	0.0	0.443959065	0.0	1092120.0	0.0	871980.0	1964100.0
72	1	0	0	1	0	1	0	1	3	0.0	2208000.0	0.0	7782000.0	0.0	0.221021021	0.0	0.778978979	9990000	100101013	0.0	0.556040935	0.0	0.443959065	0.0	1092120.0	0.0	871980.0	1964100.0
6	1	0	0	1	0	1	0	1	4	0.0	13190000.0	0.0	3219000.0	0.0	0.803827168	0.0	0.196172832	16409000	100101014	0.0	0.586008092	0.0	0.413991908	0.0	1042860.0	0.0	736740.0	1779600.0
12	1	0	0	1	0	1	0	1	4	0.0	69270000.0	0.0	14073000.0	0.0	0.831143587	0.0	0.168856413	83343000	100101014	0.0	0.586008092	0.0	0.413991908	0.0	1042860.0	0.0	736740.0	1779600.0
24	1	0	0	1	0	1	0	1	4	0.0	127112000.0	0.0	38334000.0	0.0	0.768299022	0.0	0.231700978	165446000	100101014	0.0	0.586008092	0.0	0.413991908	0.0	1042860.0	0.0	736740.0	1779600.0
48	1	0	0	1	0	1	0	1	4	0.0	141854000.0	0.0	26862200.0	0.0	0.840784702	0.0	0.159215298	168716200	100101014	0.0	0.586008092	0.0	0.413991908	0.0	1042860.0	0.0	736740.0	1779600.0
72	1	0	0	1	0	1	0	1	4	0.0	11282000.0	0.0	17608000.0	0.0	0.390515749	0.0	0.609484251	28890000	100101014	0.0	0.586008092	0.0	0.413991908	0.0	1042860.0	0.0	736740.0	1779600.0
6	1	0	0	1	0	1	1	0	1	0.0	5304800.0	27358400.0	0.0	0.0	0.162409072	0.837590928	0.0	32663200	100101101	0.0	0.074497839	0.925502161	0.0	0.0	281280.0	3494400.0	0.0	3775680.0
12	1	0	0	1	0	1	1	0	1	0.0	28226500.0	190676500.0	0.0	0.0	0.128945241	0.871054759	0.0	218903000	100101101	0.0	0.074497839	0.925502161	0.0	0.0	281280.0	3494400.0	0.0	3775680.0
24	1	0	0	1	0	1	1	0	1	0.0	24914000.0	235086000.0	0.0	0.0	0.095823077	0.904176923	0.0	260000000	100101101	0.0	0.074497839	0.925502161	0.0	0.0	281280.0	3494400.0	0.0	3775680.0
48	1	0	0	1	0	1	1	0	1	0.0	40878000.0	206366000.0	0.0	0.0	0.165334649	0.834665351	0.0	247244000	100101101	0.0	0.074497839	0.925502161	0.0	0.0	281280.0	3494400.0	0.0	3775680.0
72	1	0	0	1	0	1	1	0	1	0.0	28414000.0	44140000.0	0.0	0.0	0.391625548	0.608374452	0.0	72554000	100101101	0.0	0.074497839	0.925502161	0.0	0.0	281280.0	3494400.0	0.0	3775680.0
6	1	0	0	1	0	1	1	0	2	0.0	7559000.0	29522400.0	0.0	0.0	0.20384883	0.79615117	0.0	37081400	100101102	0.0	0.091753311	0.908246689	0.0	0.0	386520.0	3826080.0	0.0	4212600.0
12	1	0	0	1	0	1	1	0	2	0.0	40836000.0	206070000.0	0.0	0.0	0.165390877	0.834609123	0.0	246906000	100101102	0.0	0.091753311	0.908246689	0.0	0.0	386520.0	3826080.0	0.0	4212600.0
24	1	0	0	1	0	1	1	0	2	0.0	38270000.0	285952000.0	0.0	0.0	0.118036407	0.881963593	0.0	324222000	100101102	0.0	0.091753311	0.908246689	0.0	0.0	386520.0	3826080.0	0.0	4212600.0
48	1	0	0	1	0	1	1	0	2	0.0	51200000.0	172022000.0	0.0	0.0	0.229368073	0.770631927	0.0	223222000	100101102	0.0	0.091753311	0.908246689	0.0	0.0	386520.0	3826080.0	0.0	4212600.0
72	1	0	0	1	0	1	1	0	2	0.0	32240000.0	43542000.0	0.0	0.0	0.425430841	0.574569159	0.0	75782000	100101102	0.0	0.091753311	0.908246689	0.0	0.0	386520.0	3826080.0	0.0	4212600.0
6	1	0	0	1	0	1	1	0	3	0.0	6574400.0	29089000.0	0.0	0.0	0.184345856	0.815654144	0.0	35663400	100101103	0.0	0.080173666	0.919826334	0.0	0.0	311340.0	3571980.0	0.0	3883320.0
12	1	0	0	1	0	1	1	0	3	0.0	23789280.0	123716610.0	0.0	0.0	0.161276814	0.838723186	0.0	147505890	100101103	0.0	0.080173666	0.919826334	0.0	0.0	311340.0	3571980.0	0.0	3883320.0
24	1	0	0	1	0	1	1	0	3	0.0	41850000.0	244952000.0	0.0	0.0	0.145919485	0.854080515	0.0	286802000	100101103	0.0	0.080173666	0.919826334	0.0	0.0	311340.0	3571980.0	0.0	3883320.0
48	1	0	0	1	0	1	1	0	3	0.0	56562000.0	206626000.0	0.0	0.0	0.214911014	0.785088986	0.0	263188000	100101103	0.0	0.080173666	0.919826334	0.0	0.0	311340.0	3571980.0	0.0	3883320.0
72	1	0	0	1	0	1	1	0	3	0.0	34818000.0	79734000.0	0.0	0.0	0.303949298	0.696050702	0.0	114552000	100101103	0.0	0.080173666	0.919826334	0.0	0.0	311340.0	3571980.0	0.0	3883320.0
6	1	0	0	1	0	1	1	0	4	0.0	7446200.0	28807400.0	0.0	0.0	0.205392016	0.794607984	0.0	36253600	100101104	0.0	0.08184286	0.91815714	0.0	0.0	316560.0	3551340.0	0.0	3867900.0
12	1	0	0	1	0	1	1	0	4	0.0	26724660.0	119979960.0	0.0	0.0	0.182166451	0.817833549	0.0	146704620	100101104	0.0	0.08184286	0.91815714	0.0	0.0	316560.0	3551340.0	0.0	3867900.0
24	1	0	0	1	0	1	1	0	4	0.0	65926000.0	254870000.0	0.0	0.0	0.20550755	0.79449245	0.0	320796000	100101104	0.0	0.08184286	0.91815714	0.0	0.0	316560.0	3551340.0	0.0	3867900.0
48	1	0	0	1	0	1	1	0	4	0.0	39736000.0	163156000.0	0.0	0.0	0.195848037	0.804151963	0.0	202892000	100101104	0.0	0.08184286	0.91815714	0.0	0.0	316560.0	3551340.0	0.0	3867900.0
72	1	0	0	1	0	1	1	0	4	0.0	30390000.0	50460000.0	0.0	0.0	0.375881262	0.624118738	0.0	80850000	100101104	0.0	0.08184286	0.91815714	0.0	0.0	316560.0	3551340.0	0.0	3867900.0
6	1	0	0	1	0	1	1	1	1	0.0	11483200.0	6711000.0	3900200.0	0.0	0.519733507	0.303742125	0.176524368	22094400	100101111	0.0	0.300534033	0.42818663	0.271279337	0.0	769860.0	1096860.0	694920.0	2561640.0
12	1	0	0	1	0	1	1	1	1	0.0	66949500.0	32625500.0	11597500.0	0.0	0.602212777	0.293467359	0.104319863	111172500	100101111	0.0	0.300534033	0.42818663	0.271279337	0.0	769860.0	1096860.0	694920.0	2561640.0
24	1	0	0	1	0	1	1	1	1	0.0	103284000.0	41732000.0	41370000.0	0.0	0.554140332	0.223900937	0.221958731	186386000	100101111	0.0	0.300534033	0.42818663	0.271279337	0.0	769860.0	1096860.0	694920.0	2561640.0
48	1	0	0	1	0	1	1	1	1	0.0	119992600.0	11054200.0	37050000.0	0.0	0.713830364	0.065760919	0.220408717	168096800	100101111	0.0	0.300534033	0.42818663	0.271279337	0.0	769860.0	1096860.0	694920.0	2561640.0
72	1	0	0	1	0	1	1	1	1	0.0	34070000.0	394000.0	39244000.0	0.0	0.462229337	0.005345417	0.532425246	73708000	100101111	0.0	0.300534033	0.42818663	0.271279337	0.0	769860.0	1096860.0	694920.0	2561640.0
6	1	0	0	1	0	1	1	1	2	0.0	10772000.0	7709800.0	3655000.0	0.0	0.486610531	0.348279788	0.165109682	22136800	100101112	0.0	0.299445514	0.452219103	0.248335383	0.0	774420.0	1169520.0	642240.0	2586180.0
12	1	0	0	1	0	1	1	1	2	0.0	65307500.0	37406000.0	11869000.0	0.0	0.569960509	0.326454738	0.103584753	114582500	100101112	0.0	0.299445514	0.452219103	0.248335383	0.0	774420.0	1169520.0	642240.0	2586180.0
24	1	0	0	1	0	1	1	1	2	0.0	107388000.0	54590000.0	38240000.0	0.0	0.536355373	0.272652808	0.190991819	200218000	100101112	0.0	0.299445514	0.452219103	0.248335383	0.0	774420.0	1169520.0	642240.0	2586180.0
48	1	0	0	1	0	1	1	1	2	0.0	117659400.0	16423600.0	39527600.0	0.0	0.677720139	0.094600215	0.227679646	173610600	100101112	0.0	0.299445514	0.452219103	0.248335383	0.0	774420.0	1169520.0	642240.0	2586180.0
72	1	0	0	1	0	1	1	1	2	0.0	32192000.0	286000.0	43266000.0	0.0	0.425010562	0.003775877	0.571213561	75744000	100101112	0.0	0.299445514	0.452219103	0.248335383	0.0	774420.0	1169520.0	642240.0	2586180.0
6	1	0	0	1	0	1	1	1	3	0.0	10324400.0	6543800.0	2657000.0	0.0	0.528773073	0.335146375	0.136080552	19525200	100101113	0.0	0.289437269	0.44851886	0.26204387	0.0	677700.0	1050180.0	613560.0	2341440.0
12	1	0	0	1	0	1	1	1	3	0.0	66244000.0	31621000.0	12276000.0	0.0	0.601447236	0.287095632	0.111457132	110141000	100101113	0.0	0.289437269	0.44851886	0.26204387	0.0	677700.0	1050180.0	613560.0	2341440.0
24	1	0	0	1	0	1	1	1	3	0.0	102730000.0	51804000.0	31510000.0	0.0	0.552181204	0.278450259	0.169368536	186044000	100101113	0.0	0.289437269	0.44851886	0.26204387	0.0	677700.0	1050180.0	613560.0	2341440.0
48	1	0	0	1	0	1	1	1	3	0.0	96873400.0	13619200.0	21922200.0	0.0	0.731590426	0.102852551	0.165557022	132414800	100101113	0.0	0.289437269	0.44851886	0.26204387	0.0	677700.0	1050180.0	613560.0	2341440.0
72	1	0	0	1	0	1	1	1	3	0.0	20384000.0	144000.0	28256000.0	0.0	0.417841915	0.002951787	0.579206297	48784000	100101113	0.0	0.289437269	0.44851886	0.26204387	0.0	677700.0	1050180.0	613560.0	2341440.0
6	1	0	0	1	0	1	1	1	4	0.0	9389000.0	5874200.0	2658200.0	0.0	0.523898803	0.327775732	0.148325466	17921400	100101114	0.0	0.267719834	0.44188683	0.290393336	0.0	651780.0	1075800.0	706980.0	2434560.0
12	1	0	0	1	0	1	1	1	4	0.0	58133000.0	28923000.0	11464000.0	0.0	0.590062931	0.293574909	0.11636216	98520000	100101114	0.0	0.267719834	0.44188683	0.290393336	0.0	651780.0	1075800.0	706980.0	2434560.0
24	1	0	0	1	0	1	1	1	4	0.0	98050000.0	45948000.0	34002000.0	0.0	0.550842697	0.258134831	0.191022472	178000000	100101114	0.0	0.267719834	0.44188683	0.290393336	0.0	651780.0	1075800.0	706980.0	2434560.0
48	1	0	0	1	0	1	1	1	4	0.0	95543400.0	14208200.0	25547400.0	0.0	0.706164864	0.105013341	0.188821795	135299000	100101114	0.0	0.267719834	0.44188683	0.290393336	0.0	651780.0	1075800.0	706980.0	2434560.0
72	1	0	0	1	0	1	1	1	4	0.0	16930000.0	250000.0	28946000.0	0.0	0.367038113	0.005419937	0.62754195	46126000	100101114	0.0	0.267719834	0.44188683	0.290393336	0.0	651780.0	1075800.0	706980.0	2434560.0
6	1	0	0	1	1	0	0	1	1	13039800.0	0.0	0.0	8002000.0	0.61970934	0.0	0.0	0.38029066	21041800	100110011	0.567436575	0.0	0.0	0.432563425	1468140.0	0.0	0.0	1119180.0	2587320.0
12	1	0	0	1	1	0	0	1	1	95284000.0	0.0	0.0	16606000.0	0.851586379	0.0	0.0	0.148413621	111890000	100110011	0.567436575	0.0	0.0	0.432563425	1468140.0	0.0	0.0	1119180.0	2587320.0
24	1	0	0	1	1	0	0	1	1	181624000.0	0.0	0.0	27006000.0	0.870555529	0.0	0.0	0.129444471	208630000	100110011	0.567436575	0.0	0.0	0.432563425	1468140.0	0.0	0.0	1119180.0	2587320.0
48	1	0	0	1	1	0	0	1	1	161760000.0	0.0	0.0	666000.0	0.995899671	0.0	0.0	0.004100329	162426000	100110011	0.567436575	0.0	0.0	0.432563425	1468140.0	0.0	0.0	1119180.0	2587320.0
72	1	0	0	1	1	0	0	1	1	167052000.0	0.0	0.0	266000.0	0.998410213	0.0	0.0	0.001589787	167318000	100110011	0.567436575	0.0	0.0	0.432563425	1468140.0	0.0	0.0	1119180.0	2587320.0
6	1	0	0	1	1	0	0	1	2	15388400.0	0.0	0.0	7498200.0	0.672375975	0.0	0.0	0.327624025	22886600	100110012	0.542880527	0.0	0.0	0.457119473	1472520.0	0.0	0.0	1239900.0	2712420.0
12	1	0	0	1	1	0	0	1	2	113208000.0	0.0	0.0	22432500.0	0.834617979	0.0	0.0	0.165382021	135640500	100110012	0.542880527	0.0	0.0	0.457119473	1472520.0	0.0	0.0	1239900.0	2712420.0
24	1	0	0	1	1	0	0	1	2	151578000.0	0.0	0.0	35072000.0	0.812097509	0.0	0.0	0.187902491	186650000	100110012	0.542880527	0.0	0.0	0.457119473	1472520.0	0.0	0.0	1239900.0	2712420.0
48	1	0	0	1	1	0	0	1	2	176396000.0	0.0	0.0	3196000.0	0.982204107	0.0	0.0	0.017795893	179592000	100110012	0.542880527	0.0	0.0	0.457119473	1472520.0	0.0	0.0	1239900.0	2712420.0
72	1	0	0	1	1	0	0	1	2	164896000.0	0.0	0.0	1096000.0	0.993397272	0.0	0.0	0.006602728	165992000	100110012	0.542880527	0.0	0.0	0.457119473	1472520.0	0.0	0.0	1239900.0	2712420.0
6	1	0	0	1	1	0	0	1	3	13635000.0	0.0	0.0	8272600.0	0.622386752	0.0	0.0	0.377613248	21907600	100110013	0.515503711	0.0	0.0	0.484496289	1450380.0	0.0	0.0	1363140.0	2813520.0
12	1	0	0	1	1	0	0	1	3	86187000.0	0.0	0.0	17526500.0	0.831010428	0.0	0.0	0.168989572	103713500	100110013	0.515503711	0.0	0.0	0.484496289	1450380.0	0.0	0.0	1363140.0	2813520.0
24	1	0	0	1	1	0	0	1	3	170248000.0	0.0	0.0	45272000.0	0.789940609	0.0	0.0	0.210059391	215520000	100110013	0.515503711	0.0	0.0	0.484496289	1450380.0	0.0	0.0	1363140.0	2813520.0
48	1	0	0	1	1	0	0	1	3	157408000.0	0.0	0.0	1004000.0	0.993662096	0.0	0.0	0.006337904	158412000	100110013	0.515503711	0.0	0.0	0.484496289	1450380.0	0.0	0.0	1363140.0	2813520.0
72	1	0	0	1	1	0	0	1	3	154470000.0	0.0	0.0	214000.0	0.998616534	0.0	0.0	0.001383466	154684000	100110013	0.515503711	0.0	0.0	0.484496289	1450380.0	0.0	0.0	1363140.0	2813520.0
6	1	0	0	1	1	0	0	1	4	15751600.0	0.0	0.0	8631800.0	0.645996867	0.0	0.0	0.354003133	24383400	100110014	0.605792585	0.0	0.0	0.394207415	1586280.0	0.0	0.0	1032240.0	2618520.0
12	1	0	0	1	1	0	0	1	4	94954000.0	0.0	0.0	18624500.0	0.836020902	0.0	0.0	0.163979098	113578500	100110014	0.605792585	0.0	0.0	0.394207415	1586280.0	0.0	0.0	1032240.0	2618520.0
24	1	0	0	1	1	0	0	1	4	201698000.0	0.0	0.0	45404000.0	0.816254017	0.0	0.0	0.183745983	247102000	100110014	0.605792585	0.0	0.0	0.394207415	1586280.0	0.0	0.0	1032240.0	2618520.0
48	1	0	0	1	1	0	0	1	4	187104000.0	0.0	0.0	478000.0	0.997451781	0.0	0.0	0.002548219	187582000	100110014	0.605792585	0.0	0.0	0.394207415	1586280.0	0.0	0.0	1032240.0	2618520.0
72	1	0	0	1	1	0	0	1	4	171340000.0	0.0	0.0	102000.0	0.999405047	0.0	0.0	0.000594953	171442000	100110014	0.605792585	0.0	0.0	0.394207415	1586280.0	0.0	0.0	1032240.0	2618520.0
6	1	0	0	1	1	0	1	0	1	8932200.0	0.0	7128000.0	0.0	0.556169911	0.0	0.443830089	0.0	16060200	100110105	0.477836124	0.0	0.522163876	0.0	1446840.0	0.0	1581060.0	0.0	3027900.0
12	1	0	0	1	1	0	1	0	1	65496500.0	0.0	40365000.0	0.0	0.618699905	0.0	0.381300095	0.0	105861500	100110105	0.477836124	0.0	0.522163876	0.0	1446840.0	0.0	1581060.0	0.0	3027900.0
24	1	0	0	1	1	0	1	0	1	117720000.0	0.0	84266000.0	0.0	0.58281267	0.0	0.41718733	0.0	201986000	100110105	0.477836124	0.0	0.522163876	0.0	1446840.0	0.0	1581060.0	0.0	3027900.0
48	1	0	0	1	1	0	1	0	1	125183400.0	0.0	44798200.0	0.0	0.736452651	0.0	0.263547349	0.0	169981600	100110105	0.477836124	0.0	0.522163876	0.0	1446840.0	0.0	1581060.0	0.0	3027900.0
72	1	0	0	1	1	0	1	0	1	128574000.0	0.0	50000.0	0.0	0.99961127	0.0	0.00038873	0.0	128624000	100110105	0.477836124	0.0	0.522163876	0.0	1446840.0	0.0	1581060.0	0.0	3027900.0
6	1	0	0	1	1	0	1	0	2	8817400.0	0.0	7179400.0	0.0	0.55119774	0.0	0.44880226	0.0	15996800	100110106	0.500666504	0.0	0.499333496	0.0	1600020.0	0.0	1595760.0	0.0	3195780.0
12	1	0	0	1	1	0	1	0	2	70928000.0	0.0	42433000.0	0.0	0.625682554	0.0	0.374317446	0.0	113361000	100110106	0.500666504	0.0	0.499333496	0.0	1600020.0	0.0	1595760.0	0.0	3195780.0
24	1	0	0	1	1	0	1	0	2	139868000.0	0.0	98530000.0	0.0	0.586699553	0.0	0.413300447	0.0	238398000	100110106	0.500666504	0.0	0.499333496	0.0	1600020.0	0.0	1595760.0	0.0	3195780.0
48	1	0	0	1	1	0	1	0	2	116394000.0	0.0	43369400.0	0.0	0.728539828	0.0	0.271460172	0.0	159763400	100110106	0.500666504	0.0	0.499333496	0.0	1600020.0	0.0	1595760.0	0.0	3195780.0
72	1	0	0	1	1	0	1	0	2	122190000.0	0.0	48000.0	0.0	0.999607323	0.0	0.000392677	0.0	122238000	100110106	0.500666504	0.0	0.499333496	0.0	1600020.0	0.0	1595760.0	0.0	3195780.0
6	1	0	0	1	1	0	1	0	3	11042800.0	0.0	7918000.0	0.0	0.582401586	0.0	0.417598414	0.0	18960800	100110107	0.524383523	0.0	0.475616477	0.0	1769700.0	0.0	1605120.0	0.0	3374820.0
12	1	0	0	1	1	0	1	0	3	78636500.0	0.0	42275500.0	0.0	0.65036142	0.0	0.34963858	0.0	120912000	100110107	0.524383523	0.0	0.475616477	0.0	1769700.0	0.0	1605120.0	0.0	3374820.0
24	1	0	0	1	1	0	1	0	3	133892000.0	0.0	82530000.0	0.0	0.618661689	0.0	0.381338311	0.0	216422000	100110107	0.524383523	0.0	0.475616477	0.0	1769700.0	0.0	1605120.0	0.0	3374820.0
48	1	0	0	1	1	0	1	0	3	139201600.0	0.0	39827800.0	0.0	0.777534863	0.0	0.222465137	0.0	179029400	100110107	0.524383523	0.0	0.475616477	0.0	1769700.0	0.0	1605120.0	0.0	3374820.0
72	1	0	0	1	1	0	1	0	3	144290000.0	0.0	54000.0	0.0	0.999625894	0.0	0.000374106	0.0	144344000	100110107	0.524383523	0.0	0.475616477	0.0	1769700.0	0.0	1605120.0	0.0	3374820.0
6	1	0	0	1	1	0	1	0	4	11744200.0	0.0	8441200.0	0.0	0.58181656	0.0	0.41818344	0.0	20185400	100110108	0.501819127	0.0	0.498180873	0.0	1737900.0	0.0	1725300.0	0.0	3463200.0
12	1	0	0	1	1	0	1	0	4	82751000.0	0.0	49122500.0	0.0	0.627502872	0.0	0.372497128	0.0	131873500	100110108	0.501819127	0.0	0.498180873	0.0	1737900.0	0.0	1725300.0	0.0	3463200.0
24	1	0	0	1	1	0	1	0	4	124872000.0	0.0	84752000.0	0.0	0.595695149	0.0	0.404304851	0.0	209624000	100110108	0.501819127	0.0	0.498180873	0.0	1737900.0	0.0	1725300.0	0.0	3463200.0
48	1	0	0	1	1	0	1	0	4	128641400.0	0.0	43586000.0	0.0	0.746927608	0.0	0.253072392	0.0	172227400	100110108	0.501819127	0.0	0.498180873	0.0	1737900.0	0.0	1725300.0	0.0	3463200.0
72	1	0	0	1	1	0	1	0	4	135720000.0	0.0	26000.0	0.0	0.999808466	0.0	0.000191534	0.0	135746000	100110108	0.501819127	0.0	0.498180873	0.0	1737900.0	0.0	1725300.0	0.0	3463200.0
6	1	0	0	1	1	0	1	1	1	7652200.0	0.0	5272600.0	3737800.0	0.459244056	0.0	0.31643321	0.224322735	16662600	100110115	0.416197953	0.0	0.400183579	0.183618467	1278660.0	0.0	1229460.0	564120.0	3072240.0
12	1	0	0	1	1	0	1	1	1	71576000.0	0.0	30450500.0	8229500.0	0.64918009	0.0	0.276179981	0.074639929	110256000	100110115	0.416197953	0.0	0.400183579	0.183618467	1278660.0	0.0	1229460.0	564120.0	3072240.0
24	1	0	0	1	1	0	1	1	1	118634000.0	0.0	42240000.0	18116000.0	0.662796804	0.0	0.235990837	0.101212358	178990000	100110115	0.416197953	0.0	0.400183579	0.183618467	1278660.0	0.0	1229460.0	564120.0	3072240.0
48	1	0	0	1	1	0	1	1	1	119183200.0	0.0	15751000.0	10400600.0	0.820059614	0.0	0.108377347	0.071563039	145334800	100110115	0.416197953	0.0	0.400183579	0.183618467	1278660.0	0.0	1229460.0	564120.0	3072240.0
72	1	0	0	1	1	0	1	1	1	126752000.0	0.0	24000.0	1156000.0	0.99077635	0.0	0.0001876	0.00903605	127932000	100110115	0.416197953	0.0	0.400183579	0.183618467	1278660.0	0.0	1229460.0	564120.0	3072240.0
6	1	0	0	1	1	0	1	1	2	7285600.0	0.0	5271800.0	4307000.0	0.432010626	0.0	0.312599322	0.255390052	16864400	100110116	0.390193554	0.0	0.393525048	0.216281399	1145460.0	0.0	1155240.0	634920.0	2935620.0
12	1	0	0	1	1	0	1	1	2	61901500.0	0.0	27411000.0	8934500.0	0.630059951	0.0	0.279000886	0.090939164	98247000	100110116	0.390193554	0.0	0.393525048	0.216281399	1145460.0	0.0	1155240.0	634920.0	2935620.0
24	1	0	0	1	1	0	1	1	2	119902000.0	0.0	41750000.0	25310000.0	0.641317487	0.0	0.22330741	0.135375103	186962000	100110116	0.390193554	0.0	0.393525048	0.216281399	1145460.0	0.0	1155240.0	634920.0	2935620.0
48	1	0	0	1	1	0	1	1	2	123085800.0	0.0	15789000.0	21796800.0	0.766070668	0.0	0.098268767	0.135660565	160671600	100110116	0.390193554	0.0	0.393525048	0.216281399	1145460.0	0.0	1155240.0	634920.0	2935620.0
72	1	0	0	1	1	0	1	1	2	131750000.0	0.0	0.0	686000.0	0.99482014	0.0	0.0	0.00517986	132436000	100110116	0.390193554	0.0	0.393525048	0.216281399	1145460.0	0.0	1155240.0	634920.0	2935620.0
6	1	0	0	1	1	0	1	1	3	8892600.0	0.0	5503600.0	4530000.0	0.469856601	0.0	0.290792658	0.239350741	18926200	100110117	0.430826552	0.0	0.372291401	0.196882047	1318200.0	0.0	1139100.0	602400.0	3059700.0
12	1	0	0	1	1	0	1	1	3	73451000.0	0.0	28645000.0	8873500.0	0.661902595	0.0	0.258133992	0.079963413	110969500	100110117	0.430826552	0.0	0.372291401	0.196882047	1318200.0	0.0	1139100.0	602400.0	3059700.0
24	1	0	0	1	1	0	1	1	3	119462000.0	0.0	30788000.0	19984000.0	0.701751706	0.0	0.180856938	0.117391355	170234000	100110117	0.430826552	0.0	0.372291401	0.196882047	1318200.0	0.0	1139100.0	602400.0	3059700.0
48	1	0	0	1	1	0	1	1	3	131491400.0	0.0	10609600.0	5593600.0	0.890292536	0.0	0.071834718	0.037872746	147694600	100110117	0.430826552	0.0	0.372291401	0.196882047	1318200.0	0.0	1139100.0	602400.0	3059700.0
72	1	0	0	1	1	0	1	1	3	124572000.0	0.0	0.0	1006000.0	0.991989043	0.0	0.0	0.008010957	125578000	100110117	0.430826552	0.0	0.372291401	0.196882047	1318200.0	0.0	1139100.0	602400.0	3059700.0
6	1	0	0	1	1	0	1	1	4	8507800.0	0.0	5441600.0	4139800.0	0.470324835	0.0	0.300820379	0.228854786	18089200	100110118	0.43606906	0.0	0.387901914	0.176029025	1254780.0	0.0	1116180.0	506520.0	2877480.0
12	1	0	0	1	1	0	1	1	4	70606000.0	0.0	32098500.0	7679000.0	0.6396427	0.0	0.290790743	0.069566557	110383500	100110118	0.43606906	0.0	0.387901914	0.176029025	1254780.0	0.0	1116180.0	506520.0	2877480.0
24	1	0	0	1	1	0	1	1	4	122174000.0	0.0	37308000.0	17496000.0	0.690334392	0.0	0.210805863	0.098859745	176978000	100110118	0.43606906	0.0	0.387901914	0.176029025	1254780.0	0.0	1116180.0	506520.0	2877480.0
48	1	0	0	1	1	0	1	1	4	121607600.0	0.0	12920000.0	3807600.0	0.879079222	0.0	0.09339633	0.027524448	138335200	100110118	0.43606906	0.0	0.387901914	0.176029025	1254780.0	0.0	1116180.0	506520.0	2877480.0
72	1	0	0	1	1	0	1	1	4	117666000.0	0.0	46000.0	574000.0	0.994758467	0.0	0.000388888	0.004852645	118286000	100110118	0.43606906	0.0	0.387901914	0.176029025	1254780.0	0.0	1116180.0	506520.0	2877480.0
6	1	0	0	1	1	1	0	0	1	15305000.0	8306400.0	0.0	0.0	0.648203834	0.351796166	0.0	0.0	23611400	100111001	0.735253997	0.264746003	0.0	0.0	1617000.0	582240.0	0.0	0.0	2199240.0
12	1	0	0	1	1	1	0	0	1	66686500.0	20490500.0	0.0	0.0	0.764955206	0.235044794	0.0	0.0	87177000	100111001	0.735253997	0.264746003	0.0	0.0	1617000.0	582240.0	0.0	0.0	2199240.0
24	1	0	0	1	1	1	0	0	1	143628000.0	33146000.0	0.0	0.0	0.81249505	0.18750495	0.0	0.0	176774000	100111001	0.735253997	0.264746003	0.0	0.0	1617000.0	582240.0	0.0	0.0	2199240.0
48	1	0	0	1	1	1	0	0	1	152724000.0	53848000.0	0.0	0.0	0.739325756	0.260674244	0.0	0.0	206572000	100111001	0.735253997	0.264746003	0.0	0.0	1617000.0	582240.0	0.0	0.0	2199240.0
72	1	0	0	1	1	1	0	0	1	140046000.0	100000.0	0.0	0.0	0.999286458	0.000713542	0.0	0.0	140146000	100111001	0.735253997	0.264746003	0.0	0.0	1617000.0	582240.0	0.0	0.0	2199240.0
6	1	0	0	1	1	1	0	0	2	12070400.0	6891400.0	0.0	0.0	0.636564039	0.363435961	0.0	0.0	18961800	100111002	0.746654672	0.253345328	0.0	0.0	1593600.0	540720.0	0.0	0.0	2134320.0
12	1	0	0	1	1	1	0	0	2	75887500.0	18031500.0	0.0	0.0	0.808010094	0.191989906	0.0	0.0	93919000	100111002	0.746654672	0.253345328	0.0	0.0	1593600.0	540720.0	0.0	0.0	2134320.0
24	1	0	0	1	1	1	0	0	2	131416000.0	28330000.0	0.0	0.0	0.822655966	0.177344034	0.0	0.0	159746000	100111002	0.746654672	0.253345328	0.0	0.0	1593600.0	540720.0	0.0	0.0	2134320.0
48	1	0	0	1	1	1	0	0	2	149722000.0	48746000.0	0.0	0.0	0.754388617	0.245611383	0.0	0.0	198468000	100111002	0.746654672	0.253345328	0.0	0.0	1593600.0	540720.0	0.0	0.0	2134320.0
72	1	0	0	1	1	1	0	0	2	154918000.0	64000.0	0.0	0.0	0.999587049	0.000412951	0.0	0.0	154982000	100111002	0.746654672	0.253345328	0.0	0.0	1593600.0	540720.0	0.0	0.0	2134320.0
6	1	0	0	1	1	1	0	0	3	14234200.0	7763600.0	0.0	0.0	0.647073798	0.352926202	0.0	0.0	21997800	100111003	0.74045122	0.25954878	0.0	0.0	1597020.0	559800.0	0.0	0.0	2156820.0
12	1	0	0	1	1	1	0	0	3	71795500.0	21532000.0	0.0	0.0	0.76928558	0.23071442	0.0	0.0	93327500	100111003	0.74045122	0.25954878	0.0	0.0	1597020.0	559800.0	0.0	0.0	2156820.0
24	1	0	0	1	1	1	0	0	3	148774000.0	40204000.0	0.0	0.0	0.787255659	0.212744341	0.0	0.0	188978000	100111003	0.74045122	0.25954878	0.0	0.0	1597020.0	559800.0	0.0	0.0	2156820.0
48	1	0	0	1	1	1	0	0	3	143292000.0	47212000.0	0.0	0.0	0.752173183	0.247826817	0.0	0.0	190504000	100111003	0.74045122	0.25954878	0.0	0.0	1597020.0	559800.0	0.0	0.0	2156820.0
72	1	0	0	1	1	1	0	0	3	157908000.0	48000.0	0.0	0.0	0.999696118	0.000303882	0.0	0.0	157956000	100111003	0.74045122	0.25954878	0.0	0.0	1597020.0	559800.0	0.0	0.0	2156820.0
6	1	0	0	1	1	1	0	0	4	15982400.0	8425000.0	0.0	0.0	0.654817801	0.345182199	0.0	0.0	24407400	100111004	0.750139728	0.249860272	0.0	0.0	1691100.0	563280.0	0.0	0.0	2254380.0
12	1	0	0	1	1	1	0	0	4	75214000.0	25253000.0	0.0	0.0	0.748643833	0.251356167	0.0	0.0	100467000	100111004	0.750139728	0.249860272	0.0	0.0	1691100.0	563280.0	0.0	0.0	2254380.0
24	1	0	0	1	1	1	0	0	4	138324000.0	30476000.0	0.0	0.0	0.819454976	0.180545024	0.0	0.0	168800000	100111004	0.750139728	0.249860272	0.0	0.0	1691100.0	563280.0	0.0	0.0	2254380.0
48	1	0	0	1	1	1	0	0	4	136506000.0	49582000.0	0.0	0.0	0.733556167	0.266443833	0.0	0.0	186088000	100111004	0.750139728	0.249860272	0.0	0.0	1691100.0	563280.0	0.0	0.0	2254380.0
72	1	0	0	1	1	1	0	0	4	151424000.0	0.0	0.0	0.0	1.0	0.0	0.0	0.0	151424000	100111004	0.750139728	0.249860272	0.0	0.0	1691100.0	563280.0	0.0	0.0	2254380.0
6	1	0	0	1	1	1	0	1	1	9523800.0	4957200.0	0.0	3939200.0	0.517030217	0.269117599	0.0	0.213852184	18420200	100111011	0.398303551	0.135017714	0.0	0.466678735	924120.0	313260.0	0.0	1082760.0	2320140.0
12	1	0	0	1	1	1	0	1	1	53262560.0	17594590.0	0.0	10027330.0	0.658501606	0.217527392	0.0	0.123971002	80884480	100111011	0.398303551	0.135017714	0.0	0.466678735	924120.0	313260.0	0.0	1082760.0	2320140.0
24	1	0	0	1	1	1	0	1	1	118358000.0	69256000.0	0.0	39552000.0	0.521019871	0.304869567	0.0	0.174110562	227166000	100111011	0.398303551	0.135017714	0.0	0.466678735	924120.0	313260.0	0.0	1082760.0	2320140.0
48	1	0	0	1	1	1	0	1	1	105080000.0	41130000.0	0.0	28826000.0	0.600333646	0.234980233	0.0	0.164686122	175036000	100111011	0.398303551	0.135017714	0.0	0.466678735	924120.0	313260.0	0.0	1082760.0	2320140.0
72	1	0	0	1	1	1	0	1	1	101778000.0	94000.0	0.0	302000.0	0.996124259	0.000919999	0.0	0.002955742	102174000	100111011	0.398303551	0.135017714	0.0	0.466678735	924120.0	313260.0	0.0	1082760.0	2320140.0
6	1	0	0	1	1	1	0	1	2	9699600.0	3957800.0	0.0	5381600.0	0.50945953	0.207878565	0.0	0.282661905	19039000	100111012	0.418886266	0.103846688	0.0	0.477267046	904920.0	224340.0	0.0	1031040.0	2160300.0
12	1	0	0	1	1	1	0	1	2	62919560.0	17025030.0	0.0	11742680.0	0.686240958	0.185685865	0.0	0.128073177	91687270	100111012	0.418886266	0.103846688	0.0	0.477267046	904920.0	224340.0	0.0	1031040.0	2160300.0
24	1	0	0	1	1	1	0	1	2	105790000.0	19956000.0	0.0	26958000.0	0.692778185	0.130684199	0.0	0.176537615	152704000	100111012	0.418886266	0.103846688	0.0	0.477267046	904920.0	224340.0	0.0	1031040.0	2160300.0
48	1	0	0	1	1	1	0	1	2	121890000.0	43574000.0	0.0	28404000.0	0.628726763	0.224761178	0.0	0.14651206	193868000	100111012	0.418886266	0.103846688	0.0	0.477267046	904920.0	224340.0	0.0	1031040.0	2160300.0
72	1	0	0	1	1	1	0	1	2	110948000.0	0.0	0.0	92000.0	0.99917147	0.0	0.0	0.00082853	111040000	100111012	0.418886266	0.103846688	0.0	0.477267046	904920.0	224340.0	0.0	1031040.0	2160300.0
6	1	0	0	1	1	1	0	1	3	10715800.0	4442000.0	0.0	5592800.0	0.516409164	0.214066099	0.0	0.269524737	20750600	100111013	0.450286677	0.092660526	0.0	0.457052797	994260.0	204600.0	0.0	1009200.0	2208060.0
12	1	0	0	1	1	1	0	1	3	60046530.0	14185930.0	0.0	11045810.0	0.704124626	0.166348708	0.0	0.129526666	85278270	100111013	0.450286677	0.092660526	0.0	0.457052797	994260.0	204600.0	0.0	1009200.0	2208060.0
24	1	0	0	1	1	1	0	1	3	114776000.0	20060000.0	0.0	30524000.0	0.694097726	0.121311079	0.0	0.184591195	165360000	100111013	0.450286677	0.092660526	0.0	0.457052797	994260.0	204600.0	0.0	1009200.0	2208060.0
48	1	0	0	1	1	1	0	1	3	101782000.0	30216000.0	0.0	18562000.0	0.676022848	0.200690755	0.0	0.123286397	150560000	100111013	0.450286677	0.092660526	0.0	0.457052797	994260.0	204600.0	0.0	1009200.0	2208060.0
72	1	0	0	1	1	1	0	1	3	111726000.0	0.0	0.0	140000.0	0.998748503	0.0	0.0	0.001251497	111866000	100111013	0.450286677	0.092660526	0.0	0.457052797	994260.0	204600.0	0.0	1009200.0	2208060.0
6	1	0	0	1	1	1	0	1	4	10323200.0	5157400.0	0.0	5531400.0	0.491300209	0.245450219	0.0	0.263249572	21012000	100111014	0.389437574	0.107422469	0.0	0.503139956	844620.0	232980.0	0.0	1091220.0	2168820.0
12	1	0	0	1	1	1	0	1	4	57723630.0	16552910.0	0.0	11867960.0	0.670079111	0.192152836	0.0	0.137768053	86144500	100111014	0.389437574	0.107422469	0.0	0.503139956	844620.0	232980.0	0.0	1091220.0	2168820.0
24	1	0	0	1	1	1	0	1	4	102222000.0	21904000.0	0.0	29578000.0	0.665057513	0.142507677	0.0	0.19243481	153704000	100111014	0.389437574	0.107422469	0.0	0.503139956	844620.0	232980.0	0.0	1091220.0	2168820.0
48	1	0	0	1	1	1	0	1	4	107962000.0	41282000.0	0.0	26900000.0	0.612918975	0.234365065	0.0	0.15271596	176144000	100111014	0.389437574	0.107422469	0.0	0.503139956	844620.0	232980.0	0.0	1091220.0	2168820.0
72	1	0	0	1	1	1	0	1	4	101888000.0	34000.0	0.0	52000.0	0.999156648	0.000333418	0.0	0.000509934	101974000	100111014	0.389437574	0.107422469	0.0	0.503139956	844620.0	232980.0	0.0	1091220.0	2168820.0
6	1	0	0	1	1	1	1	0	1	5086400.0	5789600.0	3377200.0	0.0	0.356860214	0.406196503	0.236943283	0.0	14253200	100111101	0.365939687	0.230389815	0.403670498	0.0	1302050.0	819750.0	1436300.0	0.0	3558100.0
12	1	0	0	1	1	1	1	0	1	51347000.0	36505000.0	13407500.0	0.0	0.507083286	0.360509384	0.13240733	0.0	101259500	100111101	0.365939687	0.230389815	0.403670498	0.0	1302050.0	819750.0	1436300.0	0.0	3558100.0
24	1	0	0	1	1	1	1	0	1	94416000.0	50390000.0	26602000.0	0.0	0.550826099	0.293976944	0.155196957	0.0	171408000	100111101	0.365939687	0.230389815	0.403670498	0.0	1302050.0	819750.0	1436300.0	0.0	3558100.0
48	1	0	0	1	1	1	1	0	1	103686000.0	26132000.0	7390000.0	0.0	0.7556848	0.190455367	0.053859833	0.0	137208000	100111101	0.365939687	0.230389815	0.403670498	0.0	1302050.0	819750.0	1436300.0	0.0	3558100.0
72	1	0	0	1	1	1	1	0	1	90064000.0	344000.0	86000.0	0.0	0.995248304	0.003801357	0.000950339	0.0	90494000	100111101	0.365939687	0.230389815	0.403670498	0.0	1302050.0	819750.0	1436300.0	0.0	3558100.0
6	1	0	0	1	1	1	1	0	2	4539200.0	5662400.0	3000600.0	0.0	0.343821484	0.428898214	0.227280302	0.0	13202200	100111102	0.394678669	0.228740915	0.376580416	0.0	1240850.0	719150.0	1183950.0	0.0	3143950.0
12	1	0	0	1	1	1	1	0	2	47219000.0	33750500.0	12339000.0	0.0	0.506052503	0.36170874	0.132238756	0.0	93308500	100111102	0.394678669	0.228740915	0.376580416	0.0	1240850.0	719150.0	1183950.0	0.0	3143950.0
24	1	0	0	1	1	1	1	0	2	93788000.0	45912000.0	27454000.0	0.0	0.56108738	0.274668868	0.164243751	0.0	167154000	100111102	0.394678669	0.228740915	0.376580416	0.0	1240850.0	719150.0	1183950.0	0.0	3143950.0
48	1	0	0	1	1	1	1	0	2	108192000.0	24590000.0	6006000.0	0.0	0.779548664	0.177176701	0.043274635	0.0	138788000	100111102	0.394678669	0.228740915	0.376580416	0.0	1240850.0	719150.0	1183950.0	0.0	3143950.0
72	1	0	0	1	1	1	1	0	2	90356000.0	82000.0	70000.0	0.0	0.99832059	0.000905997	0.000773412	0.0	90508000	100111102	0.394678669	0.228740915	0.376580416	0.0	1240850.0	719150.0	1183950.0	0.0	3143950.0
6	1	0	0	1	1	1	1	0	3	5993200.0	6210600.0	3946600.0	0.0	0.371086784	0.384547751	0.244365465	0.0	16150400	100111103	0.393723855	0.18142509	0.424851054	0.0	1397700.0	644050.0	1508200.0	0.0	3549950.0
12	1	0	0	1	1	1	1	0	3	36946500.0	24015000.0	9992000.0	0.0	0.520714271	0.338461105	0.140824625	0.0	70953500	100111103	0.393723855	0.18142509	0.424851054	0.0	1397700.0	644050.0	1508200.0	0.0	3549950.0
24	1	0	0	1	1	1	1	0	3	102726000.0	53438000.0	32646000.0	0.0	0.544070759	0.283025263	0.172903978	0.0	188810000	100111103	0.393723855	0.18142509	0.424851054	0.0	1397700.0	644050.0	1508200.0	0.0	3549950.0
48	1	0	0	1	1	1	1	0	3	104366000.0	36992000.0	7504000.0	0.0	0.701092287	0.248498609	0.050409104	0.0	148862000	100111103	0.393723855	0.18142509	0.424851054	0.0	1397700.0	644050.0	1508200.0	0.0	3549950.0
72	1	0	0	1	1	1	1	0	3	95378000.0	32000.0	152000.0	0.0	0.998074548	0.000334861	0.00159059	0.0	95562000	100111103	0.393723855	0.18142509	0.424851054	0.0	1397700.0	644050.0	1508200.0	0.0	3549950.0
6	1	0	0	1	1	1	1	1	1	3194400.0	4683800.0	2581200.0	3293200.0	0.232276079	0.3405756	0.187688146	0.239460175	13752600	100111111	0.312142246	0.212253829	0.332821308	0.142782616	1077000.0	732350.0	1148350.0	492650.0	3450350.0
12	1	0	0	1	1	1	1	1	1	39775500.0	32540000.0	11291500.0	9163000.0	0.428753908	0.350759944	0.121714994	0.098771154	92770000	100111111	0.312142246	0.212253829	0.332821308	0.142782616	1077000.0	732350.0	1148350.0	492650.0	3450350.0
24	1	0	0	1	1	1	1	1	1	83644000.0	26204000.0	20144000.0	12218000.0	0.588172421	0.18426271	0.141649673	0.085915196	142210000	100111111	0.312142246	0.212253829	0.332821308	0.142782616	1077000.0	732350.0	1148350.0	492650.0	3450350.0
48	1	0	0	1	1	1	1	1	1	80862000.0	31992000.0	6110000.0	484000.0	0.676964035	0.267832027	0.051151966	0.004051972	119448000	100111111	0.312142246	0.212253829	0.332821308	0.142782616	1077000.0	732350.0	1148350.0	492650.0	3450350.0
72	1	0	0	1	1	1	1	1	1	74578000.0	154000.0	38000.0	1180000.0	0.981935484	0.00202765	0.000500329	0.015536537	75950000	100111111	0.312142246	0.212253829	0.332821308	0.142782616	1077000.0	732350.0	1148350.0	492650.0	3450350.0
6	1	0	0	1	1	1	1	1	2	3182000.0	4827200.0	2511600.0	3523400.0	0.226570399	0.343714843	0.178835391	0.250879367	14044200	100111112	0.343748902	0.16889732	0.328626128	0.15872765	978550.0	480800.0	935500.0	451850.0	2846700.0
12	1	0	0	1	1	1	1	1	2	33922500.0	26559000.0	8929500.0	7655000.0	0.440174655	0.344626684	0.115868217	0.099330444	77066000	100111112	0.343748902	0.16889732	0.328626128	0.15872765	978550.0	480800.0	935500.0	451850.0	2846700.0
24	1	0	0	1	1	1	1	1	2	87002000.0	25972000.0	18402000.0	10424000.0	0.613554302	0.183159379	0.12977433	0.073511989	141800000	100111112	0.343748902	0.16889732	0.328626128	0.15872765	978550.0	480800.0	935500.0	451850.0	2846700.0
48	1	0	0	1	1	1	1	1	2	88550000.0	29132000.0	6078000.0	476000.0	0.712756367	0.234489198	0.048923017	0.003831418	124236000	100111112	0.343748902	0.16889732	0.328626128	0.15872765	978550.0	480800.0	935500.0	451850.0	2846700.0
72	1	0	0	1	1	1	1	1	2	71970000.0	128000.0	0.0	866000.0	0.986376843	0.00175429	0.0	0.011868867	72964000	100111112	0.343748902	0.16889732	0.328626128	0.15872765	978550.0	480800.0	935500.0	451850.0	2846700.0
6	1	0	0	1	1	1	1	1	3	3152800.0	4678600.0	2784800.0	3511400.0	0.223166001	0.33116736	0.197117699	0.24854894	14127600	100111113	0.322261823	0.165353859	0.358740903	0.153643415	1076000.0	552100.0	1197800.0	513000.0	3338900.0
12	1	0	0	1	1	1	1	1	3	31803500.0	24337500.0	8004000.0	7231500.0	0.445573823	0.34097357	0.112137748	0.101314859	71376500	100111113	0.322261823	0.165353859	0.358740903	0.153643415	1076000.0	552100.0	1197800.0	513000.0	3338900.0
24	1	0	0	1	1	1	1	1	3	83888000.0	24138000.0	19936000.0	10404000.0	0.606276108	0.174450371	0.144081639	0.075191882	138366000	100111113	0.322261823	0.165353859	0.358740903	0.153643415	1076000.0	552100.0	1197800.0	513000.0	3338900.0
48	1	0	0	1	1	1	1	1	3	89434000.0	29966000.0	7116000.0	530000.0	0.70394975	0.235867324	0.056011209	0.004171717	127046000	100111113	0.322261823	0.165353859	0.358740903	0.153643415	1076000.0	552100.0	1197800.0	513000.0	3338900.0
72	1	0	0	1	1	1	1	1	3	73602000.0	414000.0	0.0	860000.0	0.982985202	0.005529142	0.0	0.011485656	74876000	100111113	0.322261823	0.165353859	0.358740903	0.153643415	1076000.0	552100.0	1197800.0	513000.0	3338900.0
6	1	0	0	1	1	1	1	1	4	10488800.0	7274600.0	4786800.0	1823000.0	0.430341523	0.298467169	0.196396042	0.074795267	24373200	100111114	0.366179211	0.177286721	0.303552621	0.152981447	1084740.0	525180.0	899220.0	453180.0	2962320.0
12	1	0	0	1	1	1	1	1	4	40479500.0	32990000.0	19326000.0	6947500.0	0.405838004	0.330750028	0.193757958	0.069654011	99743000	100111114	0.366179211	0.177286721	0.303552621	0.152981447	1084740.0	525180.0	899220.0	453180.0	2962320.0
24	1	0	0	1	1	1	1	1	4	72760000.0	61254000.0	31102000.0	19848000.0	0.393373846	0.331167146	0.16815164	0.107307368	184964000	100111114	0.366179211	0.177286721	0.303552621	0.152981447	1084740.0	525180.0	899220.0	453180.0	2962320.0
48	1	0	0	1	1	1	1	1	4	74943600.0	54058800.0	10313200.0	3632800.0	0.524270296	0.378170025	0.072146313	0.025413366	142948400	100111114	0.366179211	0.177286721	0.303552621	0.152981447	1084740.0	525180.0	899220.0	453180.0	2962320.0
72	1	0	0	1	1	1	1	1	4	86756000.0	50000.0	26000.0	452000.0	0.993950781	0.000572843	0.000297878	0.005178498	87284000	100111114	0.366179211	0.177286721	0.303552621	0.152981447	1084740.0	525180.0	899220.0	453180.0	2962320.0
6	1	0	0	1	1	1	1	1	5	9507000.0	7620200.0	5244800.0	2630000.0	0.38024958	0.304783617	0.209775218	0.105191585	25002000	100111115	0.337934541	0.166246092	0.309103235	0.186716131	1076700.0	529680.0	984840.0	594900.0	3186120.0
12	1	0	0	1	1	1	1	1	5	45027000.0	38297500.0	24263500.0	8702500.0	0.387194139	0.329326127	0.20864559	0.074834144	116290500	100111115	0.337934541	0.166246092	0.309103235	0.186716131	1076700.0	529680.0	984840.0	594900.0	3186120.0
24	1	0	0	1	1	1	1	1	5	71796000.0	55610000.0	28890000.0	22062000.0	0.402538714	0.31178865	0.161977596	0.12369504	178358000	100111115	0.337934541	0.166246092	0.309103235	0.186716131	1076700.0	529680.0	984840.0	594900.0	3186120.0
48	1	0	0	1	1	1	1	1	5	71489400.0	55024000.0	8952800.0	4518200.0	0.510695477	0.393072371	0.063955698	0.032276454	139984400	100111115	0.337934541	0.166246092	0.309103235	0.186716131	1076700.0	529680.0	984840.0	594900.0	3186120.0
72	1	0	0	1	1	1	1	1	5	77730000.0	0.0	24000.0	528000.0	0.992948571	0.0	0.000306584	0.006744846	78282000	100111115	0.337934541	0.166246092	0.309103235	0.186716131	1076700.0	529680.0	984840.0	594900.0	3186120.0
6	1	0	0	1	1	1	1	1	6	7052600.0	7494000.0	4658200.0	1423200.0	0.341894512	0.363292612	0.225819275	0.068993601	20628000	100111116	0.32312604	0.196231845	0.330882684	0.149759432	862320.0	523680.0	883020.0	399660.0	2668680.0
12	1	0	0	1	1	1	1	1	6	38539500.0	40448000.0	24174000.0	6410500.0	0.351727631	0.369145402	0.220622057	0.05850491	109572000	100111116	0.32312604	0.196231845	0.330882684	0.149759432	862320.0	523680.0	883020.0	399660.0	2668680.0
24	1	0	0	1	1	1	1	1	6	67166000.0	77424000.0	37916000.0	20732000.0	0.330479536	0.380952381	0.1865596	0.102008483	203238000	100111116	0.32312604	0.196231845	0.330882684	0.149759432	862320.0	523680.0	883020.0	399660.0	2668680.0
48	1	0	0	1	1	1	1	1	6	63874200.0	56483200.0	13053000.0	4009000.0	0.464812101	0.411027846	0.094986589	0.029173465	137419400	100111116	0.32312604	0.196231845	0.330882684	0.149759432	862320.0	523680.0	883020.0	399660.0	2668680.0
72	1	0	0	1	1	1	1	1	6	78252000.0	228000.0	0.0	482000.0	0.991008333	0.002887465	0.0	0.006104202	78962000	100111116	0.32312604	0.196231845	0.330882684	0.149759432	862320.0	523680.0	883020.0	399660.0	2668680.0
6	1	0	0	1	1	1	1	1	7	8759200.0	7207000.0	4184800.0	1850800.0	0.398112882	0.327564108	0.19020262	0.08412039	22001800	100111117	0.364511926	0.186297282	0.274998584	0.174192208	1158120.0	591900.0	873720.0	553440.0	3177180.0
12	1	0	0	1	1	1	1	1	7	44941000.0	42118500.0	20246000.0	8015000.0	0.389705213	0.365229946	0.175562888	0.069501953	115320500	100111117	0.364511926	0.186297282	0.274998584	0.174192208	1158120.0	591900.0	873720.0	553440.0	3177180.0
24	1	0	0	1	1	1	1	1	7	73892000.0	67188000.0	29388000.0	24452000.0	0.379088857	0.34469526	0.150769546	0.125446337	194920000	100111117	0.364511926	0.186297282	0.274998584	0.174192208	1158120.0	591900.0	873720.0	553440.0	3177180.0
48	1	0	0	1	1	1	1	1	7	74635800.0	56281800.0	8971800.0	5084400.0	0.514822678	0.388220492	0.061885665	0.035071165	144973800	100111117	0.364511926	0.186297282	0.274998584	0.174192208	1158120.0	591900.0	873720.0	553440.0	3177180.0
72	1	0	0	1	1	1	1	1	7	83026000.0	160000.0	22000.0	252000.0	0.994799904	0.001917086	0.000263599	0.00301941	83460000	100111117	0.364511926	0.186297282	0.274998584	0.174192208	1158120.0	591900.0	873720.0	553440.0	3177180.0
6	1	0	1	0	0	0	1	1	1	0.0	0.0	12365000.0	17019200.0	0.0	0.0	0.420804378	0.579195622	29384200	101000111	0.0	0.0	0.556525826	0.443474174	0.0	0.0	1349820.0	1075620.0	2425440.0
12	1	0	1	0	0	0	1	1	1	0.0	0.0	34303500.0	49779500.0	0.0	0.0	0.407971885	0.592028115	84083000	101000111	0.0	0.0	0.556525826	0.443474174	0.0	0.0	1349820.0	1075620.0	2425440.0
24	1	0	1	0	0	0	1	1	1	0.0	0.0	24856000.0	136956000.0	0.0	0.0	0.153610363	0.846389637	161812000	101000111	0.0	0.0	0.556525826	0.443474174	0.0	0.0	1349820.0	1075620.0	2425440.0
48	1	0	1	0	0	0	1	1	1	0.0	0.0	4617000.0	140847000.0	0.0	0.0	0.031739812	0.968260188	145464000	101000111	0.0	0.0	0.556525826	0.443474174	0.0	0.0	1349820.0	1075620.0	2425440.0
72	1	0	1	0	0	0	1	1	1	0.0	0.0	2494000.0	190642000.0	0.0	0.0	0.01291318	0.98708682	193136000	101000111	0.0	0.0	0.556525826	0.443474174	0.0	0.0	1349820.0	1075620.0	2425440.0
6	1	0	1	0	0	0	1	1	2	0.0	0.0	12481800.0	16919400.0	0.0	0.0	0.424533693	0.575466307	29401200	101000112	0.0	0.0	0.608093928	0.391906072	0.0	0.0	1286520.0	829140.0	2115660.0
12	1	0	1	0	0	0	1	1	2	0.0	0.0	35433000.0	61105000.0	0.0	0.0	0.367036815	0.632963185	96538000	101000112	0.0	0.0	0.608093928	0.391906072	0.0	0.0	1286520.0	829140.0	2115660.0
24	1	0	1	0	0	0	1	1	2	0.0	0.0	25432000.0	141760000.0	0.0	0.0	0.152112541	0.847887459	167192000	101000112	0.0	0.0	0.608093928	0.391906072	0.0	0.0	1286520.0	829140.0	2115660.0
48	1	0	1	0	0	0	1	1	2	0.0	0.0	3636600.0	146661000.0	0.0	0.0	0.024195995	0.975804005	150297600	101000112	0.0	0.0	0.608093928	0.391906072	0.0	0.0	1286520.0	829140.0	2115660.0
72	1	0	1	0	0	0	1	1	2	0.0	0.0	2418000.0	223102000.0	0.0	0.0	0.010721887	0.989278113	225520000	101000112	0.0	0.0	0.608093928	0.391906072	0.0	0.0	1286520.0	829140.0	2115660.0
6	1	0	1	0	0	0	1	1	3	0.0	0.0	10561200.0	12316000.0	0.0	0.0	0.461647404	0.538352596	22877200	101000113	0.0	0.0	0.598543621	0.401456379	0.0	0.0	1282260.0	860040.0	2142300.0
12	1	0	1	0	0	0	1	1	3	0.0	0.0	32896000.0	46964500.0	0.0	0.0	0.411918283	0.588081717	79860500	101000113	0.0	0.0	0.598543621	0.401456379	0.0	0.0	1282260.0	860040.0	2142300.0
24	1	0	1	0	0	0	1	1	3	0.0	0.0	26234000.0	135036000.0	0.0	0.0	0.162671297	0.837328703	161270000	101000113	0.0	0.0	0.598543621	0.401456379	0.0	0.0	1282260.0	860040.0	2142300.0
48	1	0	1	0	0	0	1	1	3	0.0	0.0	4548600.0	168978400.0	0.0	0.0	0.026212635	0.973787365	173527000	101000113	0.0	0.0	0.598543621	0.401456379	0.0	0.0	1282260.0	860040.0	2142300.0
72	1	0	1	0	0	0	1	1	3	0.0	0.0	2256000.0	223532000.0	0.0	0.0	0.009991674	0.990008326	225788000	101000113	0.0	0.0	0.598543621	0.401456379	0.0	0.0	1282260.0	860040.0	2142300.0
6	1	0	1	0	0	0	1	1	4	0.0	0.0	11110800.0	12867200.0	0.0	0.0	0.46337476	0.53662524	23978000	101000114	0.0	0.0	0.581455476	0.418544524	0.0	0.0	1281900.0	922740.0	2204640.0
12	1	0	1	0	0	0	1	1	4	0.0	0.0	26517000.0	44561500.0	0.0	0.0	0.373066398	0.626933602	71078500	101000114	0.0	0.0	0.581455476	0.418544524	0.0	0.0	1281900.0	922740.0	2204640.0
24	1	0	1	0	0	0	1	1	4	0.0	0.0	20272000.0	133514000.0	0.0	0.0	0.131819541	0.868180459	153786000	101000114	0.0	0.0	0.581455476	0.418544524	0.0	0.0	1281900.0	922740.0	2204640.0
48	1	0	1	0	0	0	1	1	4	0.0	0.0	3306000.0	184634400.0	0.0	0.0	0.017590683	0.982409317	187940400	101000114	0.0	0.0	0.581455476	0.418544524	0.0	0.0	1281900.0	922740.0	2204640.0
72	1	0	1	0	0	0	1	1	4	0.0	0.0	1864000.0	237794000.0	0.0	0.0	0.00777775	0.99222225	239658000	101000114	0.0	0.0	0.581455476	0.418544524	0.0	0.0	1281900.0	922740.0	2204640.0
6	1	0	1	0	0	1	0	1	1	0.0	30658800.0	0.0	13800200.0	0.0	0.689597157	0.0	0.310402843	44459000	101001011	0.0	0.524378802	0.0	0.475621198	0.0	1039560.0	0.0	942900.0	1982460.0
12	1	0	1	0	0	1	0	1	1	0.0	89284000.0	0.0	38781500.0	0.0	0.697174493	0.0	0.302825507	128065500	101001011	0.0	0.524378802	0.0	0.475621198	0.0	1039560.0	0.0	942900.0	1982460.0
24	1	0	1	0	0	1	0	1	1	0.0	102716000.0	0.0	90420000.0	0.0	0.531832491	0.0	0.468167509	193136000	101001011	0.0	0.524378802	0.0	0.475621198	0.0	1039560.0	0.0	942900.0	1982460.0
48	1	0	1	0	0	1	0	1	1	0.0	96520000.0	0.0	10001600.0	0.0	0.906107306	0.0	0.093892694	106521600	101001011	0.0	0.524378802	0.0	0.475621198	0.0	1039560.0	0.0	942900.0	1982460.0
72	1	0	1	0	0	1	0	1	1	0.0	8304000.0	0.0	11436000.0	0.0	0.420668693	0.0	0.579331307	19740000	101001011	0.0	0.524378802	0.0	0.475621198	0.0	1039560.0	0.0	942900.0	1982460.0
6	1	0	1	0	0	1	0	1	2	0.0	31713600.0	0.0	14672000.0	0.0	0.68369494	0.0	0.31630506	46385600	101001012	0.0	0.538464172	0.0	0.461535828	0.0	943680.0	0.0	808860.0	1752540.0
12	1	0	1	0	0	1	0	1	2	0.0	96073500.0	0.0	36605000.0	0.0	0.724107523	0.0	0.275892477	132678500	101001012	0.0	0.538464172	0.0	0.461535828	0.0	943680.0	0.0	808860.0	1752540.0
24	1	0	1	0	0	1	0	1	2	0.0	105138000.0	0.0	93884000.0	0.0	0.528273256	0.0	0.471726744	199022000	101001012	0.0	0.538464172	0.0	0.461535828	0.0	943680.0	0.0	808860.0	1752540.0
48	1	0	1	0	0	1	0	1	2	0.0	98917800.0	0.0	15644600.0	0.0	0.863440361	0.0	0.136559639	114562400	101001012	0.0	0.538464172	0.0	0.461535828	0.0	943680.0	0.0	808860.0	1752540.0
72	1	0	1	0	0	1	0	1	2	0.0	12588000.0	0.0	9456000.0	0.0	0.571039739	0.0	0.428960261	22044000	101001012	0.0	0.538464172	0.0	0.461535828	0.0	943680.0	0.0	808860.0	1752540.0
6	1	0	1	0	0	1	0	1	3	0.0	28606000.0	0.0	15513000.0	0.0	0.648382783	0.0	0.351617217	44119000	101001013	0.0	0.484745952	0.0	0.515254048	0.0	1040100.0	0.0	1105560.0	2145660.0
12	1	0	1	0	0	1	0	1	3	0.0	90129500.0	0.0	43465000.0	0.0	0.67464978	0.0	0.32535022	133594500	101001013	0.0	0.484745952	0.0	0.515254048	0.0	1040100.0	0.0	1105560.0	2145660.0
24	1	0	1	0	0	1	0	1	3	0.0	102224000.0	0.0	128980000.0	0.0	0.442137679	0.0	0.557862321	231204000	101001013	0.0	0.484745952	0.0	0.515254048	0.0	1040100.0	0.0	1105560.0	2145660.0
48	1	0	1	0	0	1	0	1	3	0.0	100821600.0	0.0	26109800.0	0.0	0.794299913	0.0	0.205700087	126931400	101001013	0.0	0.484745952	0.0	0.515254048	0.0	1040100.0	0.0	1105560.0	2145660.0
72	1	0	1	0	0	1	0	1	3	0.0	14374000.0	0.0	13708000.0	0.0	0.51185813	0.0	0.48814187	28082000	101001013	0.0	0.484745952	0.0	0.515254048	0.0	1040100.0	0.0	1105560.0	2145660.0
6	1	0	1	0	0	1	0	1	4	0.0	27957800.0	0.0	15275400.0	0.0	0.646674315	0.0	0.353325685	43233200	101001014	0.0	0.462002624	0.0	0.537997376	0.0	950940.0	0.0	1107360.0	2058300.0
12	1	0	1	0	0	1	0	1	4	0.0	88717500.0	0.0	40527500.0	0.0	0.686428875	0.0	0.313571125	129245000	101001014	0.0	0.462002624	0.0	0.537997376	0.0	950940.0	0.0	1107360.0	2058300.0
24	1	0	1	0	0	1	0	1	4	0.0	133870000.0	0.0	116922000.0	0.0	0.533788957	0.0	0.466211043	250792000	101001014	0.0	0.462002624	0.0	0.537997376	0.0	950940.0	0.0	1107360.0	2058300.0
48	1	0	1	0	0	1	0	1	4	0.0	81817800.0	0.0	16340000.0	0.0	0.833533351	0.0	0.166466649	98157800	101001014	0.0	0.462002624	0.0	0.537997376	0.0	950940.0	0.0	1107360.0	2058300.0
72	1	0	1	0	0	1	0	1	4	0.0	10582000.0	0.0	9098000.0	0.0	0.537703252	0.0	0.462296748	19680000	101001014	0.0	0.462002624	0.0	0.537997376	0.0	950940.0	0.0	1107360.0	2058300.0
6	1	0	1	0	0	1	1	0	1	0.0	18855000.0	7919400.0	0.0	0.0	0.704217461	0.295782539	0.0	26774400	101001101	0.0	0.552746339	0.447253661	0.0	0.0	1315680.0	1064580.0	0.0	2380260.0
12	1	0	1	0	0	1	1	0	1	0.0	63237000.0	34560000.0	0.0	0.0	0.646614927	0.353385073	0.0	97797000	101001101	0.0	0.552746339	0.447253661	0.0	0.0	1315680.0	1064580.0	0.0	2380260.0
24	1	0	1	0	0	1	1	0	1	0.0	92334000.0	68922000.0	0.0	0.0	0.572592648	0.427407352	0.0	161256000	101001101	0.0	0.552746339	0.447253661	0.0	0.0	1315680.0	1064580.0	0.0	2380260.0
48	1	0	1	0	0	1	1	0	1	0.0	158926000.0	10906000.0	0.0	0.0	0.935783598	0.064216402	0.0	169832000	101001101	0.0	0.552746339	0.447253661	0.0	0.0	1315680.0	1064580.0	0.0	2380260.0
72	1	0	1	0	0	1	1	0	1	0.0	286000.0	0.0	0.0	0.0	1.0	0.0	0.0	286000	101001101	0.0	0.552746339	0.447253661	0.0	0.0	1315680.0	1064580.0	0.0	2380260.0
6	1	0	1	0	0	1	1	0	2	0.0	15550200.0	7160600.0	0.0	0.0	0.684705074	0.315294926	0.0	22710800	101001102	0.0	0.533432631	0.466567369	0.0	0.0	1396740.0	1221660.0	0.0	2618400.0
12	1	0	1	0	0	1	1	0	2	0.0	88918000.0	43119500.0	0.0	0.0	0.673429897	0.326570103	0.0	132037500	101001102	0.0	0.533432631	0.466567369	0.0	0.0	1396740.0	1221660.0	0.0	2618400.0
24	1	0	1	0	0	1	1	0	2	0.0	89592000.0	72234000.0	0.0	0.0	0.553631678	0.446368322	0.0	161826000	101001102	0.0	0.533432631	0.466567369	0.0	0.0	1396740.0	1221660.0	0.0	2618400.0
48	1	0	1	0	0	1	1	0	2	0.0	137050000.0	11822000.0	0.0	0.0	0.9205895	0.0794105	0.0	148872000	101001102	0.0	0.533432631	0.466567369	0.0	0.0	1396740.0	1221660.0	0.0	2618400.0
72	1	0	1	0	0	1	1	0	2	0.0	300000.0	0.0	0.0	0.0	1.0	0.0	0.0	300000	101001102	0.0	0.533432631	0.466567369	0.0	0.0	1396740.0	1221660.0	0.0	2618400.0
6	1	0	1	0	0	1	1	0	3	0.0	17376200.0	8028800.0	0.0	0.0	0.683967723	0.316032277	0.0	25405000	101001103	0.0	0.560878758	0.439121242	0.0	0.0	1305120.0	1021800.0	0.0	2326920.0
12	1	0	1	0	0	1	1	0	3	0.0	81036500.0	40833500.0	0.0	0.0	0.664942151	0.335057849	0.0	121870000	101001103	0.0	0.560878758	0.439121242	0.0	0.0	1305120.0	1021800.0	0.0	2326920.0
24	1	0	1	0	0	1	1	0	3	0.0	75406000.0	66830000.0	0.0	0.0	0.53014708	0.46985292	0.0	142236000	101001103	0.0	0.560878758	0.439121242	0.0	0.0	1305120.0	1021800.0	0.0	2326920.0
48	1	0	1	0	0	1	1	0	3	0.0	131920000.0	13662000.0	0.0	0.0	0.906155981	0.093844019	0.0	145582000	101001103	0.0	0.560878758	0.439121242	0.0	0.0	1305120.0	1021800.0	0.0	2326920.0
72	1	0	1	0	0	1	1	0	3	0.0	388000.0	0.0	0.0	0.0	1.0	0.0	0.0	388000	101001103	0.0	0.560878758	0.439121242	0.0	0.0	1305120.0	1021800.0	0.0	2326920.0
6	1	0	1	0	0	1	1	0	4	0.0	17089400.0	7793600.0	0.0	0.0	0.686790178	0.313209822	0.0	24883000	101001104	0.0	0.541916943	0.458083057	0.0	0.0	1255860.0	1061580.0	0.0	2317440.0
12	1	0	1	0	0	1	1	0	4	0.0	76623500.0	39429500.0	0.0	0.0	0.66024575	0.33975425	0.0	116053000	101001104	0.0	0.541916943	0.458083057	0.0	0.0	1255860.0	1061580.0	0.0	2317440.0
24	1	0	1	0	0	1	1	0	4	0.0	73986000.0	64066000.0	0.0	0.0	0.535928491	0.464071509	0.0	138052000	101001104	0.0	0.541916943	0.458083057	0.0	0.0	1255860.0	1061580.0	0.0	2317440.0
48	1	0	1	0	0	1	1	0	4	0.0	148828000.0	13556000.0	0.0	0.0	0.916518869	0.083481131	0.0	162384000	101001104	0.0	0.541916943	0.458083057	0.0	0.0	1255860.0	1061580.0	0.0	2317440.0
72	1	0	1	0	0	1	1	0	4	0.0	4472000.0	0.0	0.0	0.0	1.0	0.0	0.0	4472000	101001104	0.0	0.541916943	0.458083057	0.0	0.0	1255860.0	1061580.0	0.0	2317440.0
6	1	0	1	0	0	1	1	1	1	0.0	16587600.0	6831000.0	6471400.0	0.0	0.554954834	0.228537973	0.216507193	29890000	101001111	0.0	0.234742919	0.479581152	0.28567593	0.0	524580.0	1071720.0	638400.0	2234700.0
12	1	0	1	0	0	1	1	1	1	0.0	59093500.0	21462500.0	17398500.0	0.0	0.60327499	0.21910683	0.17761818	97954500	101001111	0.0	0.234742919	0.479581152	0.28567593	0.0	524580.0	1071720.0	638400.0	2234700.0
24	1	0	1	0	0	1	1	1	1	0.0	105552000.0	24302000.0	65950000.0	0.0	0.539069682	0.12411391	0.336816408	195804000	101001111	0.0	0.234742919	0.479581152	0.28567593	0.0	524580.0	1071720.0	638400.0	2234700.0
48	1	0	1	0	0	1	1	1	1	0.0	90265200.0	4552400.0	56498400.0	0.0	0.596534405	0.030085384	0.373380211	151316000	101001111	0.0	0.234742919	0.479581152	0.28567593	0.0	524580.0	1071720.0	638400.0	2234700.0
72	1	0	1	0	0	1	1	1	1	0.0	22188000.0	0.0	25592000.0	0.0	0.464378401	0.0	0.535621599	47780000	101001111	0.0	0.234742919	0.479581152	0.28567593	0.0	524580.0	1071720.0	638400.0	2234700.0
6	1	0	1	0	0	1	1	1	2	0.0	14762400.0	6664200.0	6421000.0	0.0	0.530113906	0.239309671	0.230576423	27847600	101001112	0.0	0.253131704	0.475701157	0.271167139	0.0	573480.0	1077720.0	614340.0	2265540.0
12	1	0	1	0	0	1	1	1	2	0.0	61305500.0	25012000.0	18801500.0	0.0	0.583200944	0.237939859	0.178859198	105119000	101001112	0.0	0.253131704	0.475701157	0.271167139	0.0	573480.0	1077720.0	614340.0	2265540.0
24	1	0	1	0	0	1	1	1	2	0.0	89188000.0	28004000.0	51674000.0	0.0	0.528158421	0.165835633	0.306005946	168866000	101001112	0.0	0.253131704	0.475701157	0.271167139	0.0	573480.0	1077720.0	614340.0	2265540.0
48	1	0	1	0	0	1	1	1	2	0.0	67351200.0	3765800.0	39767000.0	0.0	0.60740233	0.033961618	0.358636052	110884000	101001112	0.0	0.253131704	0.475701157	0.271167139	0.0	573480.0	1077720.0	614340.0	2265540.0
72	1	0	1	0	0	1	1	1	2	0.0	20100000.0	30000.0	20830000.0	0.0	0.490722656	0.000732422	0.508544922	40960000	101001112	0.0	0.253131704	0.475701157	0.271167139	0.0	573480.0	1077720.0	614340.0	2265540.0
6	1	0	1	0	0	1	1	1	3	0.0	16809800.0	7084000.0	8539800.0	0.0	0.518283508	0.21841547	0.263301021	32433600	101001113	0.0	0.259892186	0.454123597	0.285984217	0.0	561180.0	980580.0	617520.0	2159280.0
12	1	0	1	0	0	1	1	1	3	0.0	59792500.0	22264500.0	30257000.0	0.0	0.532369072	0.198234414	0.269396513	112314000	101001113	0.0	0.259892186	0.454123597	0.285984217	0.0	561180.0	980580.0	617520.0	2159280.0
24	1	0	1	0	0	1	1	1	3	0.0	98348000.0	17532000.0	79924000.0	0.0	0.502277788	0.089538518	0.408183694	195804000	101001113	0.0	0.259892186	0.454123597	0.285984217	0.0	561180.0	980580.0	617520.0	2159280.0
48	1	0	1	0	0	1	1	1	3	0.0	76725800.0	3336400.0	46945200.0	0.0	0.604104958	0.026269335	0.369625707	127007400	101001113	0.0	0.259892186	0.454123597	0.285984217	0.0	561180.0	980580.0	617520.0	2159280.0
72	1	0	1	0	0	1	1	1	3	0.0	17584000.0	62000.0	15620000.0	0.0	0.528587747	0.001863765	0.469548488	33266000	101001113	0.0	0.259892186	0.454123597	0.285984217	0.0	561180.0	980580.0	617520.0	2159280.0
6	1	0	1	0	0	1	1	1	4	0.0	15179400.0	6303200.0	7244400.0	0.0	0.528401852	0.219417273	0.252180875	28727000	101001114	0.0	0.258187923	0.41360709	0.328204987	0.0	562860.0	901680.0	715500.0	2180040.0
12	1	0	1	0	0	1	1	1	4	0.0	60812500.0	20239500.0	22838500.0	0.0	0.585351885	0.194815695	0.21983242	103890500	101001114	0.0	0.258187923	0.41360709	0.328204987	0.0	562860.0	901680.0	715500.0	2180040.0
24	1	0	1	0	0	1	1	1	4	0.0	94154000.0	18518000.0	74054000.0	0.0	0.504236154	0.099172049	0.396591798	186726000	101001114	0.0	0.258187923	0.41360709	0.328204987	0.0	562860.0	901680.0	715500.0	2180040.0
48	1	0	1	0	0	1	1	1	4	0.0	93939800.0	3336400.0	47652000.0	0.0	0.648181651	0.023021055	0.328797294	144928200	101001114	0.0	0.258187923	0.41360709	0.328204987	0.0	562860.0	901680.0	715500.0	2180040.0
72	1	0	1	0	0	1	1	1	4	0.0	15184000.0	126000.0	27840000.0	0.0	0.35188876	0.002920046	0.645191194	43150000	101001114	0.0	0.258187923	0.41360709	0.328204987	0.0	562860.0	901680.0	715500.0	2180040.0
6	1	0	1	0	1	0	0	1	1	15615600.0	0.0	0.0	10476400.0	0.598482293	0.0	0.0	0.401517707	26092000	101010011	0.681699219	0.0	0.0	0.318300781	2094180.0	0.0	0.0	977820.0	3072000.0
12	1	0	1	0	1	0	0	1	1	122221500.0	0.0	0.0	23098000.0	0.841053678	0.0	0.0	0.158946322	145319500	101010011	0.681699219	0.0	0.0	0.318300781	2094180.0	0.0	0.0	977820.0	3072000.0
24	1	0	1	0	1	0	0	1	1	211494000.0	0.0	0.0	46854000.0	0.818639974	0.0	0.0	0.181360026	258348000	101010011	0.681699219	0.0	0.0	0.318300781	2094180.0	0.0	0.0	977820.0	3072000.0
48	1	0	1	0	1	0	0	1	1	198070000.0	0.0	0.0	356000.0	0.99820588	0.0	0.0	0.00179412	198426000	101010011	0.681699219	0.0	0.0	0.318300781	2094180.0	0.0	0.0	977820.0	3072000.0
72	1	0	1	0	1	0	0	1	1	160460000.0	0.0	0.0	902000.0	0.994410084	0.0	0.0	0.005589916	161362000	101010011	0.681699219	0.0	0.0	0.318300781	2094180.0	0.0	0.0	977820.0	3072000.0
6	1	0	1	0	1	0	0	1	2	14810600.0	0.0	0.0	10880800.0	0.576480846	0.0	0.0	0.423519154	25691400	101010012	0.67195584	0.0	0.0	0.32804416	1979340.0	0.0	0.0	966300.0	2945640.0
12	1	0	1	0	1	0	0	1	2	104955000.0	0.0	0.0	23356000.0	0.817973517	0.0	0.0	0.182026483	128311000	101010012	0.67195584	0.0	0.0	0.32804416	1979340.0	0.0	0.0	966300.0	2945640.0
24	1	0	1	0	1	0	0	1	2	185630000.0	0.0	0.0	40478000.0	0.820979355	0.0	0.0	0.179020645	226108000	101010012	0.67195584	0.0	0.0	0.32804416	1979340.0	0.0	0.0	966300.0	2945640.0
48	1	0	1	0	1	0	0	1	2	186104000.0	0.0	0.0	474000.0	0.997459508	0.0	0.0	0.002540492	186578000	101010012	0.67195584	0.0	0.0	0.32804416	1979340.0	0.0	0.0	966300.0	2945640.0
72	1	0	1	0	1	0	0	1	2	138308000.0	0.0	0.0	692000.0	0.995021583	0.0	0.0	0.004978417	139000000	101010012	0.67195584	0.0	0.0	0.32804416	1979340.0	0.0	0.0	966300.0	2945640.0
6	1	0	1	0	1	0	0	1	3	15044400.0	0.0	0.0	8103800.0	0.649916624	0.0	0.0	0.350083376	23148200	101010013	0.679413023	0.0	0.0	0.320586977	2191800.0	0.0	0.0	1034220.0	3226020.0
12	1	0	1	0	1	0	0	1	3	107385000.0	0.0	0.0	23712500.0	0.819123172	0.0	0.0	0.180876828	131097500	101010013	0.679413023	0.0	0.0	0.320586977	2191800.0	0.0	0.0	1034220.0	3226020.0
24	1	0	1	0	1	0	0	1	3	208324000.0	0.0	0.0	47948000.0	0.812901917	0.0	0.0	0.187098083	256272000	101010013	0.679413023	0.0	0.0	0.320586977	2191800.0	0.0	0.0	1034220.0	3226020.0
48	1	0	1	0	1	0	0	1	3	189020000.0	0.0	0.0	666000.0	0.996488934	0.0	0.0	0.003511066	189686000	101010013	0.679413023	0.0	0.0	0.320586977	2191800.0	0.0	0.0	1034220.0	3226020.0
72	1	0	1	0	1	0	0	1	3	139624000.0	0.0	0.0	454000.0	0.996758949	0.0	0.0	0.003241051	140078000	101010013	0.679413023	0.0	0.0	0.320586977	2191800.0	0.0	0.0	1034220.0	3226020.0
6	1	0	1	0	1	0	0	1	4	17119000.0	0.0	0.0	8371800.0	0.671575627	0.0	0.0	0.328424373	25490800	101010014	0.722949364	0.0	0.0	0.277050636	2296680.0	0.0	0.0	880140.0	3176820.0
12	1	0	1	0	1	0	0	1	4	117197000.0	0.0	0.0	26239500.0	0.817065391	0.0	0.0	0.182934609	143436500	101010014	0.722949364	0.0	0.0	0.277050636	2296680.0	0.0	0.0	880140.0	3176820.0
48	1	0	1	0	1	0	0	1	4	192112000.0	0.0	0.0	398000.0	0.997932575	0.0	0.0	0.002067425	192510000	101010014	0.722949364	0.0	0.0	0.277050636	2296680.0	0.0	0.0	880140.0	3176820.0
72	1	0	1	0	1	0	0	1	4	162554000.0	0.0	0.0	52000.0	0.999680209	0.0	0.0	0.000319791	162606000	101010014	0.722949364	0.0	0.0	0.277050636	2296680.0	0.0	0.0	880140.0	3176820.0
6	1	0	1	0	1	0	1	0	1	17250400.0	0.0	9405400.0	0.0	0.647153715	0.0	0.352846285	0.0	26655800	101010101	0.615772546	0.0	0.384227454	0.0	1941420.0	0.0	1211400.0	0.0	3152820.0
12	1	0	1	0	1	0	1	0	1	105463500.0	0.0	41486000.0	0.0	0.717685327	0.0	0.282314673	0.0	146949500	101010101	0.615772546	0.0	0.384227454	0.0	1941420.0	0.0	1211400.0	0.0	3152820.0
48	1	0	1	0	1	0	1	0	1	186466000.0	0.0	1274000.0	0.0	0.993214019	0.0	0.006785981	0.0	187740000	101010101	0.615772546	0.0	0.384227454	0.0	1941420.0	0.0	1211400.0	0.0	3152820.0
72	1	0	1	0	1	0	1	0	1	152740000.0	0.0	0.0	0.0	1.0	0.0	0.0	0.0	152740000	101010101	0.615772546	0.0	0.384227454	0.0	1941420.0	0.0	1211400.0	0.0	3152820.0
6	1	0	1	0	1	0	1	0	2	17406000.0	0.0	9861400.0	0.0	0.63834469	0.0	0.36165531	0.0	27267400	101010102	0.623544059	0.0	0.376455941	0.0	2283780.0	0.0	1378800.0	0.0	3662580.0
12	1	0	1	0	1	0	1	0	2	97289000.0	0.0	40592500.0	0.0	0.705598648	0.0	0.294401352	0.0	137881500	101010102	0.623544059	0.0	0.376455941	0.0	2283780.0	0.0	1378800.0	0.0	3662580.0
48	1	0	1	0	1	0	1	0	2	180864000.0	0.0	1798000.0	0.0	0.990156683	0.0	0.009843317	0.0	182662000	101010102	0.623544059	0.0	0.376455941	0.0	2283780.0	0.0	1378800.0	0.0	3662580.0
72	1	0	1	0	1	0	1	0	2	154594000.0	0.0	0.0	0.0	1.0	0.0	0.0	0.0	154594000	101010102	0.623544059	0.0	0.376455941	0.0	2283780.0	0.0	1378800.0	0.0	3662580.0
6	1	0	1	0	1	0	1	0	3	17492200.0	0.0	10245000.0	0.0	0.63064044	0.0	0.36935956	0.0	27737200	101010103	0.6439218	0.0	0.3560782	0.0	2229180.0	0.0	1232700.0	0.0	3461880.0
12	1	0	1	0	1	0	1	0	3	109520500.0	0.0	46903500.0	0.0	0.700151511	0.0	0.299848489	0.0	156424000	101010103	0.6439218	0.0	0.3560782	0.0	2229180.0	0.0	1232700.0	0.0	3461880.0
48	1	0	1	0	1	0	1	0	3	185240000.0	0.0	2060000.0	0.0	0.989001602	0.0	0.010998398	0.0	187300000	101010103	0.6439218	0.0	0.3560782	0.0	2229180.0	0.0	1232700.0	0.0	3461880.0
72	1	0	1	0	1	0	1	0	3	158886000.0	0.0	0.0	0.0	1.0	0.0	0.0	0.0	158886000	101010103	0.6439218	0.0	0.3560782	0.0	2229180.0	0.0	1232700.0	0.0	3461880.0
6	1	0	1	0	1	0	1	0	4	16007200.0	0.0	10568200.0	0.0	0.602331479	0.0	0.397668521	0.0	26575400	101010104	0.663595995	0.0	0.336404005	0.0	2286420.0	0.0	1159080.0	0.0	3445500.0
12	1	0	1	0	1	0	1	0	4	104141000.0	0.0	47838000.0	0.0	0.685232828	0.0	0.314767172	0.0	151979000	101010104	0.663595995	0.0	0.336404005	0.0	2286420.0	0.0	1159080.0	0.0	3445500.0
48	1	0	1	0	1	0	1	0	4	181312000.0	0.0	1422000.0	0.0	0.992218197	0.0	0.007781803	0.0	182734000	101010104	0.663595995	0.0	0.336404005	0.0	2286420.0	0.0	1159080.0	0.0	3445500.0
72	1	0	1	0	1	0	1	0	4	150446000.0	0.0	0.0	0.0	1.0	0.0	0.0	0.0	150446000	101010104	0.663595995	0.0	0.336404005	0.0	2286420.0	0.0	1159080.0	0.0	3445500.0
6	1	0	1	0	1	0	1	1	1	8381600.0	0.0	5167400.0	5152200.0	0.448185143	0.0	0.276313819	0.275501037	18701200	101010111	0.494712009	0.0	0.268917811	0.236370179	1484700.0	0.0	807060.0	709380.0	3001140.0
12	1	0	1	0	1	0	1	1	1	86009500.0	0.0	26632500.0	20815500.0	0.644471086	0.0	0.199557912	0.155971002	133457500	101010111	0.494712009	0.0	0.268917811	0.236370179	1484700.0	0.0	807060.0	709380.0	3001140.0
24	1	0	1	0	1	0	1	1	1	155360000.0	0.0	32466000.0	55172000.0	0.639346826	0.0	0.133606038	0.227047136	242998000	101010111	0.494712009	0.0	0.268917811	0.236370179	1484700.0	0.0	807060.0	709380.0	3001140.0
48	1	0	1	0	1	0	1	1	1	156642000.0	0.0	2230000.0	11042000.0	0.921889897	0.0	0.013124286	0.064985816	169914000	101010111	0.494712009	0.0	0.268917811	0.236370179	1484700.0	0.0	807060.0	709380.0	3001140.0
72	1	0	1	0	1	0	1	1	1	145022000.0	0.0	28000.0	708000.0	0.994950534	0.0	0.000192099	0.004857366	145758000	101010111	0.494712009	0.0	0.268917811	0.236370179	1484700.0	0.0	807060.0	709380.0	3001140.0
6	1	0	1	0	1	0	1	1	2	7915800.0	0.0	5087200.0	4098200.0	0.462879798	0.0	0.297476201	0.239644002	17101200	101010112	0.495040619	0.0	0.284882517	0.220076865	1290660.0	0.0	742740.0	573780.0	2607180.0
12	1	0	1	0	1	0	1	1	2	84818000.0	0.0	27431000.0	17999500.0	0.651201357	0.0	0.210605113	0.13819353	130248500	101010112	0.495040619	0.0	0.284882517	0.220076865	1290660.0	0.0	742740.0	573780.0	2607180.0
24	1	0	1	0	1	0	1	1	2	151096000.0	0.0	30406000.0	48918000.0	0.655741689	0.0	0.131959031	0.21229928	230420000	101010112	0.495040619	0.0	0.284882517	0.220076865	1290660.0	0.0	742740.0	573780.0	2607180.0
48	1	0	1	0	1	0	1	1	2	141444000.0	0.0	1734000.0	3870000.0	0.961889995	0.0	0.011792068	0.026317937	147048000	101010112	0.495040619	0.0	0.284882517	0.220076865	1290660.0	0.0	742740.0	573780.0	2607180.0
72	1	0	1	0	1	0	1	1	2	130886000.0	0.0	0.0	236000.0	0.998200149	0.0	0.0	0.001799851	131122000	101010112	0.495040619	0.0	0.284882517	0.220076865	1290660.0	0.0	742740.0	573780.0	2607180.0
6	1	0	1	0	1	0	1	1	3	8183800.0	0.0	5722200.0	5186400.0	0.428641763	0.0	0.29971088	0.271647357	19092400	101010113	0.461032674	0.0	0.294534892	0.244432435	1228440.0	0.0	784800.0	651300.0	2664540.0
12	1	0	1	0	1	0	1	1	3	90329000.0	0.0	31884500.0	21946000.0	0.626590686	0.0	0.221175157	0.152234157	144159500	101010113	0.461032674	0.0	0.294534892	0.244432435	1228440.0	0.0	784800.0	651300.0	2664540.0
24	1	0	1	0	1	0	1	1	3	143758000.0	0.0	32182000.0	44156000.0	0.653160439	0.0	0.146218014	0.200621547	220096000	101010113	0.461032674	0.0	0.294534892	0.244432435	1228440.0	0.0	784800.0	651300.0	2664540.0
48	1	0	1	0	1	0	1	1	3	159312000.0	0.0	2448000.0	6244000.0	0.948263137	0.0	0.014571082	0.037165782	168004000	101010113	0.461032674	0.0	0.294534892	0.244432435	1228440.0	0.0	784800.0	651300.0	2664540.0
72	1	0	1	0	1	0	1	1	3	143212000.0	0.0	0.0	582000.0	0.995952543	0.0	0.0	0.004047457	143794000	101010113	0.461032674	0.0	0.294534892	0.244432435	1228440.0	0.0	784800.0	651300.0	2664540.0
6	1	0	1	0	1	0	1	1	4	9029400.0	0.0	5692800.0	4750000.0	0.463707234	0.0	0.292355255	0.243937511	19472200	101010114	0.477357979	0.0	0.281285308	0.241356714	1267500.0	0.0	746880.0	640860.0	2655240.0
12	1	0	1	0	1	0	1	1	4	80661000.0	0.0	26722500.0	18650000.0	0.639996509	0.0	0.212026961	0.14797653	126033500	101010114	0.477357979	0.0	0.281285308	0.241356714	1267500.0	0.0	746880.0	640860.0	2655240.0
24	1	0	1	0	1	0	1	1	4	156976000.0	0.0	33850000.0	38892000.0	0.683342185	0.0	0.147354583	0.169303233	229718000	101010114	0.477357979	0.0	0.281285308	0.241356714	1267500.0	0.0	746880.0	640860.0	2655240.0
48	1	0	1	0	1	0	1	1	4	129206000.0	0.0	2980000.0	9346000.0	0.912910155	0.0	0.021055309	0.066034536	141532000	101010114	0.477357979	0.0	0.281285308	0.241356714	1267500.0	0.0	746880.0	640860.0	2655240.0
72	1	0	1	0	1	0	1	1	4	146810000.0	0.0	0.0	190000.0	0.998707483	0.0	0.0	0.001292517	147000000	101010114	0.477357979	0.0	0.281285308	0.241356714	1267500.0	0.0	746880.0	640860.0	2655240.0
6	1	0	1	0	1	1	0	0	1	18891600.0	17955800.0	0.0	0.0	0.512698318	0.487301682	0.0	0.0	36847400	101011001	0.503464826	0.496535174	0.0	0.0	2240640.0	2209800.0	0.0	0.0	4450440.0
12	1	0	1	0	1	1	0	0	1	93904000.0	52814500.0	0.0	0.0	0.640028354	0.359971646	0.0	0.0	146718500	101011001	0.503464826	0.496535174	0.0	0.0	2240640.0	2209800.0	0.0	0.0	4450440.0
48	1	0	1	0	1	1	0	0	1	135386000.0	47402000.0	0.0	0.0	0.740672254	0.259327746	0.0	0.0	182788000	101011001	0.503464826	0.496535174	0.0	0.0	2240640.0	2209800.0	0.0	0.0	4450440.0
72	1	0	1	0	1	1	0	0	1	136328000.0	28000.0	0.0	0.0	0.999794655	0.000205345	0.0	0.0	136356000	101011001	0.503464826	0.496535174	0.0	0.0	2240640.0	2209800.0	0.0	0.0	4450440.0
6	1	0	1	0	1	1	0	0	2	16738600.0	18914400.0	0.0	0.0	0.469486439	0.530513561	0.0	0.0	35653000	101011002	0.474543829	0.525456171	0.0	0.0	2037900.0	2256540.0	0.0	0.0	4294440.0
12	1	0	1	0	1	1	0	0	2	75549000.0	41060500.0	0.0	0.0	0.647880318	0.352119682	0.0	0.0	116609500	101011002	0.474543829	0.525456171	0.0	0.0	2037900.0	2256540.0	0.0	0.0	4294440.0
48	1	0	1	0	1	1	0	0	2	135094000.0	63556000.0	0.0	0.0	0.680060408	0.319939592	0.0	0.0	198650000	101011002	0.474543829	0.525456171	0.0	0.0	2037900.0	2256540.0	0.0	0.0	4294440.0
72	1	0	1	0	1	1	0	0	2	124622000.0	0.0	0.0	0.0	1.0	0.0	0.0	0.0	124622000	101011002	0.474543829	0.525456171	0.0	0.0	2037900.0	2256540.0	0.0	0.0	4294440.0
6	1	0	1	0	1	1	0	0	3	16835600.0	19651400.0	0.0	0.0	0.461413654	0.538586346	0.0	0.0	36487000	101011003	0.466685552	0.533314448	0.0	0.0	1976880.0	2259120.0	0.0	0.0	4236000.0
12	1	0	1	0	1	1	0	0	3	73067000.0	44404500.0	0.0	0.0	0.621997676	0.378002324	0.0	0.0	117471500	101011003	0.466685552	0.533314448	0.0	0.0	1976880.0	2259120.0	0.0	0.0	4236000.0
48	1	0	1	0	1	1	0	0	3	141862000.0	77064000.0	0.0	0.0	0.647990645	0.352009355	0.0	0.0	218926000	101011003	0.466685552	0.533314448	0.0	0.0	1976880.0	2259120.0	0.0	0.0	4236000.0
72	1	0	1	0	1	1	0	0	3	127576000.0	0.0	0.0	0.0	1.0	0.0	0.0	0.0	127576000	101011003	0.466685552	0.533314448	0.0	0.0	1976880.0	2259120.0	0.0	0.0	4236000.0
6	1	0	1	0	1	1	0	0	4	21412400.0	21464200.0	0.0	0.0	0.499395941	0.500604059	0.0	0.0	42876600	101011004	0.469665201	0.530334799	0.0	0.0	2083200.0	2352300.0	0.0	0.0	4435500.0
12	1	0	1	0	1	1	0	0	4	73883500.0	42359000.0	0.0	0.0	0.635597996	0.364402004	0.0	0.0	116242500	101011004	0.469665201	0.530334799	0.0	0.0	2083200.0	2352300.0	0.0	0.0	4435500.0
48	1	0	1	0	1	1	0	0	4	128840000.0	58224000.0	0.0	0.0	0.688748236	0.311251764	0.0	0.0	187064000	101011004	0.469665201	0.530334799	0.0	0.0	2083200.0	2352300.0	0.0	0.0	4435500.0
72	1	0	1	0	1	1	0	0	4	134462000.0	0.0	0.0	0.0	1.0	0.0	0.0	0.0	134462000	101011004	0.469665201	0.530334799	0.0	0.0	2083200.0	2352300.0	0.0	0.0	4435500.0
6	1	0	1	0	1	1	0	1	1	10797800.0	11218000.0	0.0	5094800.0	0.398287017	0.413786489	0.0	0.187926494	27110600	101011011	0.457665953	0.319045457	0.0	0.223288589	1270380.0	885600.0	0.0	619800.0	2775780.0
12	1	0	1	0	1	1	0	1	1	41273500.0	25436500.0	0.0	9393500.0	0.542333795	0.334235613	0.0	0.123430591	76103500	101011011	0.457665953	0.319045457	0.0	0.223288589	1270380.0	885600.0	0.0	619800.0	2775780.0
24	1	0	1	0	1	1	0	1	1	94424000.0	43670000.0	0.0	37664000.0	0.537238703	0.248466642	0.0	0.214294655	175758000	101011011	0.457665953	0.319045457	0.0	0.223288589	1270380.0	885600.0	0.0	619800.0	2775780.0
48	1	0	1	0	1	1	0	1	1	116122000.0	59296000.0	0.0	6172000.0	0.639473539	0.326537805	0.0	0.033988656	181590000	101011011	0.457665953	0.319045457	0.0	0.223288589	1270380.0	885600.0	0.0	619800.0	2775780.0
72	1	0	1	0	1	1	0	1	1	97292000.0	22000.0	0.0	426000.0	0.995416411	0.000225087	0.0	0.004358502	97740000	101011011	0.457665953	0.319045457	0.0	0.223288589	1270380.0	885600.0	0.0	619800.0	2775780.0
6	1	0	1	0	1	1	0	1	2	9314800.0	10814400.0	0.0	5706600.0	0.360538478	0.418581968	0.0	0.220879555	25835800	101011012	0.44720975	0.316014539	0.0	0.236775711	1254960.0	886800.0	0.0	664440.0	2806200.0
12	1	0	1	0	1	1	0	1	2	60289500.0	43105000.0	0.0	16320500.0	0.50360857	0.360063484	0.0	0.136327946	119715000	101011012	0.44720975	0.316014539	0.0	0.236775711	1254960.0	886800.0	0.0	664440.0	2806200.0
24	1	0	1	0	1	1	0	1	2	86746000.0	36906000.0	0.0	27654000.0	0.573315004	0.243916302	0.0	0.182768694	151306000	101011012	0.44720975	0.316014539	0.0	0.236775711	1254960.0	886800.0	0.0	664440.0	2806200.0
48	1	0	1	0	1	1	0	1	2	94520000.0	50104000.0	0.0	3268000.0	0.63911503	0.338787764	0.0	0.022097206	147892000	101011012	0.44720975	0.316014539	0.0	0.236775711	1254960.0	886800.0	0.0	664440.0	2806200.0
72	1	0	1	0	1	1	0	1	2	100892000.0	0.0	0.0	216000.0	0.997863671	0.0	0.0	0.002136329	101108000	101011012	0.44720975	0.316014539	0.0	0.236775711	1254960.0	886800.0	0.0	664440.0	2806200.0
6	1	0	1	0	1	1	0	1	3	9537000.0	9932000.0	0.0	5259200.0	0.385673037	0.401646703	0.0	0.21268026	24728200	101011013	0.463392676	0.303954446	0.0	0.232652877	1235340.0	810300.0	0.0	620220.0	2665860.0
12	1	0	1	0	1	1	0	1	3	51868500.0	33080500.0	0.0	13141500.0	0.528782094	0.337244687	0.0	0.133973219	98090500	101011013	0.463392676	0.303954446	0.0	0.232652877	1235340.0	810300.0	0.0	620220.0	2665860.0
24	1	0	1	0	1	1	0	1	3	94842000.0	39630000.0	0.0	30966000.0	0.573278207	0.239545933	0.0	0.18717586	165438000	101011013	0.463392676	0.303954446	0.0	0.232652877	1235340.0	810300.0	0.0	620220.0	2665860.0
48	1	0	1	0	1	1	0	1	3	103636000.0	60808000.0	0.0	4488000.0	0.613477612	0.359955485	0.0	0.026566903	168932000	101011013	0.463392676	0.303954446	0.0	0.232652877	1235340.0	810300.0	0.0	620220.0	2665860.0
72	1	0	1	0	1	1	0	1	3	91296000.0	0.0	0.0	314000.0	0.996572427	0.0	0.0	0.003427573	91610000	101011013	0.463392676	0.303954446	0.0	0.232652877	1235340.0	810300.0	0.0	620220.0	2665860.0
6	1	0	1	0	1	1	0	1	4	10062800.0	11162800.0	0.0	5486200.0	0.376717406	0.417897708	0.0	0.205384886	26711800	101011014	0.472375759	0.297335481	0.0	0.230288759	1143480.0	719760.0	0.0	557460.0	2420700.0
12	1	0	1	0	1	1	0	1	4	55884500.0	45028500.0	0.0	16661500.0	0.475311398	0.382978452	0.0	0.14171015	117574500	101011014	0.472375759	0.297335481	0.0	0.230288759	1143480.0	719760.0	0.0	557460.0	2420700.0
24	1	0	1	0	1	1	0	1	4	98870000.0	46116000.0	0.0	33580000.0	0.553688832	0.258257451	0.0	0.188053717	178566000	101011014	0.472375759	0.297335481	0.0	0.230288759	1143480.0	719760.0	0.0	557460.0	2420700.0
48	1	0	1	0	1	1	0	1	4	93124000.0	47926000.0	0.0	1996000.0	0.651007368	0.335039078	0.0	0.013953553	143046000	101011014	0.472375759	0.297335481	0.0	0.230288759	1143480.0	719760.0	0.0	557460.0	2420700.0
72	1	0	1	0	1	1	0	1	4	86028000.0	0.0	0.0	692000.0	0.992020295	0.0	0.0	0.007979705	86720000	101011014	0.472375759	0.297335481	0.0	0.230288759	1143480.0	719760.0	0.0	557460.0	2420700.0
6	1	0	1	0	1	1	1	0	1	15923000.0	4744000.0	4492000.0	0.0	0.632894789	0.188560754	0.178544457	0.0	25159000	101011101	0.600247791	0.188303527	0.211448682	0.0	2005740.0	629220.0	706560.0	0.0	3341520.0
12	1	0	1	0	1	1	1	0	1	55881500.0	10232500.0	9100500.0	0.0	0.742961796	0.136044247	0.120993957	0.0	75214500	101011101	0.600247791	0.188303527	0.211448682	0.0	2005740.0	629220.0	706560.0	0.0	3341520.0
24	1	0	1	0	1	1	1	0	1	73092000.0	9916000.0	8540000.0	0.0	0.798400839	0.108314764	0.093284397	0.0	91548000	101011101	0.600247791	0.188303527	0.211448682	0.0	2005740.0	629220.0	706560.0	0.0	3341520.0
48	1	0	1	0	1	1	1	0	1	43674000.0	64000.0	44000.0	0.0	0.997533233	0.001461788	0.001004979	0.0	43782000	101011101	0.600247791	0.188303527	0.211448682	0.0	2005740.0	629220.0	706560.0	0.0	3341520.0
72	1	0	1	0	1	1	1	0	1	82100000.0	12000.0	6000.0	0.0	0.999780803	0.000146131	7.30656e-05	0.0	82118000	101011101	0.600247791	0.188303527	0.211448682	0.0	2005740.0	629220.0	706560.0	0.0	3341520.0
6	1	0	1	0	1	1	1	0	2	11413600.0	3185400.0	3505000.0	0.0	0.63044631	0.175950066	0.193603624	0.0	18104000	101011102	0.623123409	0.177797787	0.199078804	0.0	2159160.0	616080.0	689820.0	0.0	3465060.0
12	1	0	1	0	1	1	1	0	2	75567000.0	14704500.0	11840000.0	0.0	0.740043972	0.144004348	0.11595168	0.0	102111500	101011102	0.623123409	0.177797787	0.199078804	0.0	2159160.0	616080.0	689820.0	0.0	3465060.0
24	1	0	1	0	1	1	1	0	2	69580000.0	8674000.0	8158000.0	0.0	0.805212239	0.100379577	0.094408184	0.0	86412000	101011102	0.623123409	0.177797787	0.199078804	0.0	2159160.0	616080.0	689820.0	0.0	3465060.0
48	1	0	1	0	1	1	1	0	2	38594000.0	20000.0	40000.0	0.0	0.998447767	0.000517411	0.001034822	0.0	38654000	101011102	0.623123409	0.177797787	0.199078804	0.0	2159160.0	616080.0	689820.0	0.0	3465060.0
72	1	0	1	0	1	1	1	0	2	70574000.0	6000.0	0.0	0.0	0.99991499	8.50099e-05	0.0	0.0	70580000	101011102	0.623123409	0.177797787	0.199078804	0.0	2159160.0	616080.0	689820.0	0.0	3465060.0
6	1	0	1	0	1	1	1	0	3	18914000.0	12458400.0	5943000.0	0.0	0.506868478	0.333867519	0.159264004	0.0	37315400	101011103	0.533208798	0.236043876	0.230747326	0.0	2340600.0	1036150.0	1012900.0	0.0	4389650.0
12	1	0	1	0	1	1	1	0	3	41489430.0	20571370.0	8162750.0	0.0	0.590819319	0.292941186	0.116239495	0.0	70223550	101011103	0.533208798	0.236043876	0.230747326	0.0	2340600.0	1036150.0	1012900.0	0.0	4389650.0
24	1	0	1	0	1	1	1	0	3	114936000.0	17918000.0	13822000.0	0.0	0.78360468	0.122160408	0.094234912	0.0	146676000	101011103	0.533208798	0.236043876	0.230747326	0.0	2340600.0	1036150.0	1012900.0	0.0	4389650.0
48	1	0	1	0	1	1	1	0	3	134148000.0	160000.0	662000.0	0.0	0.993909758	0.001185449	0.004904794	0.0	134970000	101011103	0.533208798	0.236043876	0.230747326	0.0	2340600.0	1036150.0	1012900.0	0.0	4389650.0
72	1	0	1	0	1	1	1	0	3	117666000.0	318000.0	216000.0	0.0	0.995482234	0.002690355	0.001827411	0.0	118200000	101011103	0.533208798	0.236043876	0.230747326	0.0	2340600.0	1036150.0	1012900.0	0.0	4389650.0
6	1	0	1	0	1	1	1	0	4	17012400.0	10980600.0	4907600.0	0.0	0.517084795	0.333750752	0.149164453	0.0	32900600	101011104	0.544475666	0.243110817	0.212413516	0.0	2305800.0	1029550.0	899550.0	0.0	4234900.0
12	1	0	1	0	1	1	1	0	4	41682660.0	22681010.0	8145652.0	0.0	0.574859326	0.312801297	0.112339376	0.0	72509322	101011104	0.544475666	0.243110817	0.212413516	0.0	2305800.0	1029550.0	899550.0	0.0	4234900.0
24	1	0	1	0	1	1	1	0	4	122536000.0	24460000.0	15180000.0	0.0	0.755574191	0.150823796	0.093602013	0.0	162176000	101011104	0.544475666	0.243110817	0.212413516	0.0	2305800.0	1029550.0	899550.0	0.0	4234900.0
48	1	0	1	0	1	1	1	0	4	135786000.0	118000.0	382000.0	0.0	0.996331245	0.000865826	0.002802929	0.0	136286000	101011104	0.544475666	0.243110817	0.212413516	0.0	2305800.0	1029550.0	899550.0	0.0	4234900.0
72	1	0	1	0	1	1	1	0	4	113946000.0	62000.0	0.0	0.0	0.999456179	0.000543821	0.0	0.0	114008000	101011104	0.544475666	0.243110817	0.212413516	0.0	2305800.0	1029550.0	899550.0	0.0	4234900.0
6	1	0	1	0	1	1	1	0	5	16833200.0	10811800.0	4963800.0	0.0	0.516216481	0.331560806	0.152222713	0.0	32608800	101011105	0.523210329	0.234784036	0.242005635	0.0	1912700.0	858300.0	884700.0	0.0	3655700.0
12	1	0	1	0	1	1	1	0	5	40740420.0	23381410.0	7977556.0	0.0	0.565059181	0.324294163	0.110646657	0.0	72099386	101011105	0.523210329	0.234784036	0.242005635	0.0	1912700.0	858300.0	884700.0	0.0	3655700.0
24	1	0	1	0	1	1	1	0	5	124570000.0	20076000.0	16124000.0	0.0	0.774833613	0.124874044	0.100292343	0.0	160770000	101011105	0.523210329	0.234784036	0.242005635	0.0	1912700.0	858300.0	884700.0	0.0	3655700.0
48	1	0	1	0	1	1	1	0	5	129350000.0	366000.0	494000.0	0.0	0.993395285	0.002810844	0.003793871	0.0	130210000	101011105	0.523210329	0.234784036	0.242005635	0.0	1912700.0	858300.0	884700.0	0.0	3655700.0
72	1	0	1	0	1	1	1	0	5	107616000.0	62000.0	0.0	0.0	0.999424209	0.000575791	0.0	0.0	107678000	101011105	0.523210329	0.234784036	0.242005635	0.0	1912700.0	858300.0	884700.0	0.0	3655700.0
6	1	0	1	0	1	1	1	1	1	15520000.0	2654400.0	3084400.0	2907800.0	0.642208668	0.109837544	0.127630697	0.120323091	24166600	101011111	0.424141559	0.115339189	0.145338974	0.315180278	1185060.0	322260.0	406080.0	880620.0	2794020.0
12	1	0	1	0	1	1	1	1	1	54859500.0	13421000.0	8784500.0	10865000.0	0.623899693	0.152632776	0.099903332	0.123564199	87930000	101011111	0.424141559	0.115339189	0.145338974	0.315180278	1185060.0	322260.0	406080.0	880620.0	2794020.0
24	1	0	1	0	1	1	1	1	1	50496000.0	8012000.0	5138000.0	7622000.0	0.708536791	0.112420722	0.072094067	0.10694842	71268000	101011111	0.424141559	0.115339189	0.145338974	0.315180278	1185060.0	322260.0	406080.0	880620.0	2794020.0
48	1	0	1	0	1	1	1	1	1	47676000.0	48000.0	24000.0	1250000.0	0.973019307	0.000979632	0.000489816	0.025511245	48998000	101011111	0.424141559	0.115339189	0.145338974	0.315180278	1185060.0	322260.0	406080.0	880620.0	2794020.0
72	1	0	1	0	1	1	1	1	1	54732000.0	22000.0	0.0	598000.0	0.988798959	0.000397456	0.0	0.010803584	55352000	101011111	0.424141559	0.115339189	0.145338974	0.315180278	1185060.0	322260.0	406080.0	880620.0	2794020.0
6	1	0	1	0	1	1	1	1	2	12934600.0	2407800.0	3177800.0	2499400.0	0.615358998	0.114550229	0.151182706	0.118908067	21019600	101011112	0.418254253	0.116439779	0.127466344	0.337839624	1329120.0	370020.0	405060.0	1073580.0	3177780.0
12	1	0	1	0	1	1	1	1	2	48960000.0	10121500.0	8250000.0	10157500.0	0.631831615	0.130618539	0.106466724	0.131083121	77489000	101011112	0.418254253	0.116439779	0.127466344	0.337839624	1329120.0	370020.0	405060.0	1073580.0	3177780.0
24	1	0	1	0	1	1	1	1	2	49478000.0	7618000.0	4094000.0	4172000.0	0.75698418	0.116550901	0.062635782	0.063829136	65362000	101011112	0.418254253	0.116439779	0.127466344	0.337839624	1329120.0	370020.0	405060.0	1073580.0	3177780.0
48	1	0	1	0	1	1	1	1	2	46166000.0	4000.0	30000.0	1020000.0	0.97767895	8.47099e-05	0.000635324	0.021601017	47220000	101011112	0.418254253	0.116439779	0.127466344	0.337839624	1329120.0	370020.0	405060.0	1073580.0	3177780.0
72	1	0	1	0	1	1	1	1	2	46046000.0	18000.0	0.0	482000.0	0.989257938	0.000386714	0.0	0.010355347	46546000	101011112	0.418254253	0.116439779	0.127466344	0.337839624	1329120.0	370020.0	405060.0	1073580.0	3177780.0
6	1	0	1	0	1	1	1	1	3	17643400.0	3181600.0	3553800.0	3056200.0	0.643098232	0.115968653	0.129535265	0.111397849	27435000	101011113	0.443315108	0.122809477	0.13362774	0.300247675	1138380.0	315360.0	343140.0	771000.0	2567880.0
12	1	0	1	0	1	1	1	1	3	43213000.0	8264500.0	6796500.0	7363500.0	0.658358408	0.125911255	0.103545991	0.112184346	65637500	101011113	0.443315108	0.122809477	0.13362774	0.300247675	1138380.0	315360.0	343140.0	771000.0	2567880.0
24	1	0	1	0	1	1	1	1	3	49244000.0	6330000.0	4914000.0	4596000.0	0.756622211	0.097258927	0.075502428	0.070616434	65084000	101011113	0.443315108	0.122809477	0.13362774	0.300247675	1138380.0	315360.0	343140.0	771000.0	2567880.0
48	1	0	1	0	1	1	1	1	3	48826000.0	6000.0	56000.0	946000.0	0.979772846	0.0001204	0.001123731	0.018983024	49834000	101011113	0.443315108	0.122809477	0.13362774	0.300247675	1138380.0	315360.0	343140.0	771000.0	2567880.0
72	1	0	1	0	1	1	1	1	3	50212000.0	12000.0	0.0	588000.0	0.988191766	0.000236165	0.0	0.01157207	50812000	101011113	0.443315108	0.122809477	0.13362774	0.300247675	1138380.0	315360.0	343140.0	771000.0	2567880.0
6	1	0	1	0	1	1	1	1	4	13085800.0	8215800.0	4105400.0	7693600.0	0.395334224	0.248206981	0.124027963	0.232430832	33100600	101011114	0.349426244	0.183399726	0.157797729	0.309376301	1469250.0	771150.0	663500.0	1300850.0	4204750.0
12	1	0	1	0	1	1	1	1	4	21018590.0	19840890.0	7530330.0	21520610.0	0.300650318	0.283804474	0.107713986	0.307831222	69910420	101011114	0.349426244	0.183399726	0.157797729	0.309376301	1469250.0	771150.0	663500.0	1300850.0	4204750.0
24	1	0	1	0	1	1	1	1	4	112746000.0	17056000.0	12668000.0	13562000.0	0.722582547	0.109310911	0.081188474	0.086918068	156032000	101011114	0.349426244	0.183399726	0.157797729	0.309376301	1469250.0	771150.0	663500.0	1300850.0	4204750.0
48	1	0	1	0	1	1	1	1	4	113064000.0	218000.0	332000.0	758000.0	0.988563634	0.001906061	0.002902808	0.006627496	114372000	101011114	0.349426244	0.183399726	0.157797729	0.309376301	1469250.0	771150.0	663500.0	1300850.0	4204750.0
72	1	0	1	0	1	1	1	1	4	91494000.0	124000.0	0.0	1280000.0	0.98488665	0.001334797	0.0	0.013778553	92898000	101011114	0.349426244	0.183399726	0.157797729	0.309376301	1469250.0	771150.0	663500.0	1300850.0	4204750.0
6	1	0	1	0	1	1	1	1	5	13366400.0	7714000.0	3797800.0	7252400.0	0.416002191	0.240082663	0.118198851	0.225716295	32130600	101011115	0.374070603	0.172546079	0.162749141	0.290634177	1496750.0	690400.0	651200.0	1162900.0	4001250.0
12	1	0	1	0	1	1	1	1	5	22252740.0	21591480.0	7458848.0	19810400.0	0.312918785	0.303620124	0.104886574	0.278574517	71113468	101011115	0.374070603	0.172546079	0.162749141	0.290634177	1496750.0	690400.0	651200.0	1162900.0	4001250.0
24	1	0	1	0	1	1	1	1	5	112256000.0	17168000.0	10760000.0	14740000.0	0.72458754	0.110815626	0.069453409	0.095143425	154924000	101011115	0.374070603	0.172546079	0.162749141	0.290634177	1496750.0	690400.0	651200.0	1162900.0	4001250.0
48	1	0	1	0	1	1	1	1	5	119432000.0	398000.0	444000.0	824000.0	0.986242547	0.003286594	0.003666452	0.006804406	121098000	101011115	0.374070603	0.172546079	0.162749141	0.290634177	1496750.0	690400.0	651200.0	1162900.0	4001250.0
72	1	0	1	0	1	1	1	1	5	92964000.0	158000.0	0.0	1718000.0	0.980219317	0.001665964	0.0	0.01811472	94840000	101011115	0.374070603	0.172546079	0.162749141	0.290634177	1496750.0	690400.0	651200.0	1162900.0	4001250.0
6	1	0	1	0	1	1	1	1	6	13520200.0	7721400.0	3745600.0	6926600.0	0.42364745	0.241945491	0.117366155	0.217040904	31913800	101011116	0.370393178	0.173255331	0.165370353	0.290981138	1383400.0	647100.0	617650.0	1086800.0	3734950.0
12	1	0	1	0	1	1	1	1	6	17384550.0	16970900.0	5389990.0	16063670.0	0.311500219	0.304088347	0.096579035	0.287832399	55809110	101011116	0.370393178	0.173255331	0.165370353	0.290981138	1383400.0	647100.0	617650.0	1086800.0	3734950.0
24	1	0	1	0	1	1	1	1	6	111026000.0	22020000.0	12138000.0	13914000.0	0.69784661	0.13840526	0.0762926	0.087455531	159098000	101011116	0.370393178	0.173255331	0.165370353	0.290981138	1383400.0	647100.0	617650.0	1086800.0	3734950.0
48	1	0	1	0	1	1	1	1	6	112980000.0	716000.0	758000.0	776000.0	0.980473835	0.00621366	0.006578148	0.006734357	115230000	101011116	0.370393178	0.173255331	0.165370353	0.290981138	1383400.0	647100.0	617650.0	1086800.0	3734950.0
72	1	0	1	0	1	1	1	1	6	95596000.0	170000.0	10000.0	904000.0	0.988787753	0.001758378	0.000103434	0.009350434	96680000	101011116	0.370393178	0.173255331	0.165370353	0.290981138	1383400.0	647100.0	617650.0	1086800.0	3734950.0
6	1	0	1	0	1	1	1	1	7	8770000.0	10117400.0	5248200.0	5723400.0	0.293713788	0.338839211	0.175766101	0.1916809	29859000	101011117	0.421986318	0.14423213	0.265015334	0.168766218	1073280.0	366840.0	674040.0	429240.0	2543400.0
12	1	0	1	0	1	1	1	1	7	45014000.0	41768500.0	19324000.0	17176500.0	0.36512739	0.338801781	0.15674505	0.139325779	123283000	101011117	0.421986318	0.14423213	0.265015334	0.168766218	1073280.0	366840.0	674040.0	429240.0	2543400.0
24	1	0	1	0	1	1	1	1	7	74106000.0	51708000.0	16896000.0	36370000.0	0.413815055	0.288742461	0.094348894	0.203093589	179080000	101011117	0.421986318	0.14423213	0.265015334	0.168766218	1073280.0	366840.0	674040.0	429240.0	2543400.0
48	1	0	1	0	1	1	1	1	7	70311400.0	43890000.0	1615000.0	4484000.0	0.584465222	0.364836692	0.013424727	0.037273359	120300400	101011117	0.421986318	0.14423213	0.265015334	0.168766218	1073280.0	366840.0	674040.0	429240.0	2543400.0
72	1	0	1	0	1	1	1	1	7	76666000.0	0.0	26000.0	554000.0	0.992491521	0.0	0.000336587	0.007171892	77246000	101011117	0.421986318	0.14423213	0.265015334	0.168766218	1073280.0	366840.0	674040.0	429240.0	2543400.0
6	1	0	1	0	1	1	1	1	8	6421600.0	8099200.0	4379600.0	4517800.0	0.274214073	0.345850663	0.187016936	0.192918328	23418200	101011118	0.327668798	0.162414653	0.280784654	0.229131896	907020.0	449580.0	777240.0	634260.0	2768100.0
12	1	0	1	0	1	1	1	1	8	40486500.0	46396500.0	21876500.0	19465500.0	0.315745759	0.361836615	0.170610255	0.15180737	128225000	101011118	0.327668798	0.162414653	0.280784654	0.229131896	907020.0	449580.0	777240.0	634260.0	2768100.0
24	1	0	1	0	1	1	1	1	8	60380000.0	52426000.0	17450000.0	42016000.0	0.350492245	0.304321074	0.101293304	0.243893378	172272000	101011118	0.327668798	0.162414653	0.280784654	0.229131896	907020.0	449580.0	777240.0	634260.0	2768100.0
48	1	0	1	0	1	1	1	1	8	59439600.0	49487400.0	2918400.0	5255400.0	0.507593458	0.42260514	0.024922118	0.044879283	117100800	101011118	0.327668798	0.162414653	0.280784654	0.229131896	907020.0	449580.0	777240.0	634260.0	2768100.0
72	1	0	1	0	1	1	1	1	8	59758000.0	0.0	0.0	264000.0	0.995601613	0.0	0.0	0.004398387	60022000	101011118	0.327668798	0.162414653	0.280784654	0.229131896	907020.0	449580.0	777240.0	634260.0	2768100.0
6	1	0	1	0	1	1	1	1	9	7008800.0	9597600.0	5044000.0	4257200.0	0.270530655	0.370455002	0.194691905	0.164322438	25907600	101011119	0.389115326	0.148534253	0.273971887	0.188378534	893580.0	341100.0	629160.0	432600.0	2296440.0
12	1	0	1	0	1	1	1	1	9	40973500.0	46516000.0	21662500.0	17009500.0	0.324770235	0.368702021	0.171704522	0.134823223	126161500	101011119	0.389115326	0.148534253	0.273971887	0.188378534	893580.0	341100.0	629160.0	432600.0	2296440.0
24	1	0	1	0	1	1	1	1	9	53432000.0	50370000.0	17454000.0	33368000.0	0.345560844	0.325757968	0.112880277	0.215800911	154624000	101011119	0.389115326	0.148534253	0.273971887	0.188378534	893580.0	341100.0	629160.0	432600.0	2296440.0
48	1	0	1	0	1	1	1	1	9	59891800.0	47234000.0	3530200.0	6980600.0	0.509125561	0.401524696	0.030009368	0.059340375	117636600	101011119	0.389115326	0.148534253	0.273971887	0.188378534	893580.0	341100.0	629160.0	432600.0	2296440.0
72	1	0	1	0	1	1	1	1	9	68176000.0	26000.0	0.0	542000.0	0.991737461	0.000378215	0.0	0.007884324	68744000	101011119	0.389115326	0.148534253	0.273971887	0.188378534	893580.0	341100.0	629160.0	432600.0	2296440.0
6	0	1	1	0	1	1	0	0	1	12012800	8347000	0	0	0.590025442	0.409974558	0	0	20359800		0.650346176	0.349653824	0	0	2355840	1266600	0	0	3622440
12	0	1	1	0	1	1	0	0	1	39631000	19253000	0	0	0.67303512	0.32696488	0	0	58884000		0.650346176	0.349653824	0	0	2355840	1266600	0	0	3622440
24	0	1	1	0	1	1	0	0	1	95992000	36262000	0	0	0.725815476	0.274184524	0	0	132254000		0.650346176	0.349653824	0	0	2355840	1266600	0	0	3622440
48	0	1	1	0	1	1	0	0	1	96676000	6656000	0	0	0.935586266	0.064413734	0	0	103332000		0.650346176	0.349653824	0	0	2355840	1266600	0	0	3622440
72	0	1	1	0	1	1	0	0	1	72436000	16000	0	0	0.999779164	0.000220836	0	0	72452000		0.650346176	0.349653824	0	0	2355840	1266600	0	0	3622440
6	0	1	1	0	1	1	0	0	2	10686400	6951800	0	0	0.605866812	0.394133188	0	0	17638200		0.641298045	0.358701955	0	0	2057220	1150680	0	0	3207900
12	0	1	1	0	1	1	0	0	2	39151500	18913500	0	0	0.674270214	0.325729786	0	0	58065000		0.641298045	0.358701955	0	0	2057220	1150680	0	0	3207900
24	0	1	1	0	1	1	0	0	2	89344000	28900000	0	0	0.755590136	0.244409864	0	0	118244000		0.641298045	0.358701955	0	0	2057220	1150680	0	0	3207900
48	0	1	1	0	1	1	0	0	2	90942000	4660000	0	0	0.95125625	0.04874375	0	0	95602000		0.641298045	0.358701955	0	0	2057220	1150680	0	0	3207900
72	0	1	1	0	1	1	0	0	2	56150000	20000	0	0	0.999643938	0.000356062	0	0	56170000		0.641298045	0.358701955	0	0	2057220	1150680	0	0	3207900
6	0	1	1	0	0	1	0	1	1	0	8936200	0	8029600	0	0.526718457	0	0.473281543	16965800		0	0.339277861	0	0.660722139	0	925740	0	1802820	2728560
12	0	1	1	0	0	1	0	1	1	0	21668500	0	21361000	0	0.50357313	0	0.49642687	43029500		0	0.339277861	0	0.660722139	0	925740	0	1802820	2728560
24	0	1	1	0	0	1	0	1	1	0	29290000	0	58352000	0	0.334200497	0	0.665799503	87642000		0	0.339277861	0	0.660722139	0	925740	0	1802820	2728560
48	0	1	1	0	0	1	0	1	1	0	20792000	0	24444000	0	0.45963392	0	0.54036608	45236000		0	0.339277861	0	0.660722139	0	925740	0	1802820	2728560
72	0	1	1	0	0	1	0	1	1	0	660000	0	1426000	0	0.316395014	0	0.683604986	2086000		0	0.339277861	0	0.660722139	0	925740	0	1802820	2728560
6	0	1	1	0	0	1	0	1	2	0	8833600	0	8111000	0	0.521322427	0	0.478677573	16944600		0	0.327462772	0	0.672537228	0	823320	0	1690920	2514240
12	0	1	1	0	0	1	0	1	2	0	25475000	0	28382000	0	0.473011865	0	0.526988135	53857000		0	0.327462772	0	0.672537228	0	823320	0	1690920	2514240
24	0	1	1	0	0	1	0	1	2	0	25744000	0	50732000	0	0.336628485	0	0.663371515	76476000		0	0.327462772	0	0.672537228	0	823320	0	1690920	2514240
48	0	1	1	0	0	1	0	1	2	0	37512000	0	31338000	0	0.544836601	0	0.455163399	68850000		0	0.327462772	0	0.672537228	0	823320	0	1690920	2514240
72	0	1	1	0	0	1	0	1	2	0	504000	0	1474000	0	0.254802831	0	0.745197169	1978000		0	0.327462772	0	0.672537228	0	823320	0	1690920	2514240
6	0	1	1	0	0	0	1	1	1	0	0	8644800	5937400	0	0	0.592832357	0.407167643	14582200		0	0	0.4113745	0.5886255	0	0	1012080	1448160	2460240
12	0	1	1	0	0	0	1	1	1	0	0	28227000	15570000	0	0	0.644496198	0.355503802	43797000		0	0	0.4113745	0.5886255	0	0	1012080	1448160	2460240
24	0	1	1	0	0	0	1	1	1	0	0	62430000	47306000	0	0	0.568910841	0.431089159	109736000		0	0	0.4113745	0.5886255	0	0	1012080	1448160	2460240
48	0	1	1	0	0	0	1	1	1	0	0	80902000	59492000	0	0	0.576249697	0.423750303	140394000		0	0	0.4113745	0.5886255	0	0	1012080	1448160	2460240
72	0	1	1	0	0	0	1	1	1	0	0	30236000	7612000	0	0	0.798879729	0.201120271	37848000		0	0	0.4113745	0.5886255	0	0	1012080	1448160	2460240
6	0	1	1	0	0	0	1	1	2	0	0	8086000	5364800	0	0	0.601153835	0.398846165	13450800		0	0	0.42063191	0.57936809	0	0	931380	1282860	2214240
12	0	1	1	0	0	0	1	1	2	0	0	27361500	13595500	0	0	0.668054301	0.331945699	40957000		0	0	0.42063191	0.57936809	0	0	931380	1282860	2214240
24	0	1	1	0	0	0	1	1	2	0	0	55400000	52598000	0	0	0.512972462	0.487027538	107998000		0	0	0.42063191	0.57936809	0	0	931380	1282860	2214240
48	0	1	1	0	0	0	1	1	2	0	0	61986000	58090000	0	0	0.516223059	0.483776941	120076000		0	0	0.42063191	0.57936809	0	0	931380	1282860	2214240
72	0	1	1	0	0	0	1	1	2	0	0	16230000	3736000	0	0	0.812881899	0.187118101	19966000		0	0	0.42063191	0.57936809	0	0	931380	1282860	2214240

## Sheet: Pairbased Dataset
time	growth_medium_a	growth_medium_b	growth_phase_a	growth_phase_b	yeast_1_sc	yeast_2_lt	yeast_3_td	yeast_4_wa	biological_repeat	yeast_1_absolute	yeast_2_absolute	yeast_3_absolute	yeast_4_absolute	yeast_1_abundance	yeast_2_abundance	yeast_3_abundance	yeast_4_abundance	total_yeast_absolute	code	yeast_1_initial_abundance	yeast_2_initial_abundance	yeast_3_initial_abundance	yeast_4_initial_abundance	yeast_1_initial_absolute	yeast_2_initial_absolute	yeast_3_initial_absolute	yeast_4_initial_absolute	yeast_initial_absolute
6	0	1	0	1	0	1	1	0	1	0.0	3291600.0	3713200.0	0.0	0.0	0.46990635	0.53009365	0.0	7004800	10101101	0.0	0.297731323	0.702268677	0.0	0.0	962220.0	2269620.0	0.0	3231840.0
12	0	1	0	1	0	1	1	0	1	0.0	18971000.0	26561500.0	0.0	0.0	0.41664745	0.58335255	0.0	45532500	10101101	0.0	0.297731323	0.702268677	0.0	0.0	962220.0	2269620.0	0.0	3231840.0
24	0	1	0	1	0	1	1	0	1	0.0	49844000.0	120634000.0	0.0	0.0	0.292377902	0.707622098	0.0	170478000	10101101	0.0	0.297731323	0.702268677	0.0	0.0	962220.0	2269620.0	0.0	3231840.0
48	0	1	0	1	0	1	1	0	1	0.0	108792000.0	104850000.0	0.0	0.0	0.509225714	0.490774286	0.0	213642000	10101101	0.0	0.297731323	0.702268677	0.0	0.0	962220.0	2269620.0	0.0	3231840.0
72	0	1	0	1	0	1	1	0	1	0.0	64180000.0	50534000.0	0.0	0.0	0.559478355	0.440521645	0.0	114714000	10101101	0.0	0.297731323	0.702268677	0.0	0.0	962220.0	2269620.0	0.0	3231840.0
6	0	1	0	1	0	1	1	0	2	0.0	3342000.0	4914400.0	0.0	0.0	0.4047769	0.5952231	0.0	8256400	10101102	0.0	0.26761554	0.73238446	0.0	0.0	867540.0	2374200.0	0.0	3241740.0
12	0	1	0	1	0	1	1	0	2	0.0	17957000.0	30469500.0	0.0	0.0	0.370809371	0.629190629	0.0	48426500	10101102	0.0	0.26761554	0.73238446	0.0	0.0	867540.0	2374200.0	0.0	3241740.0
24	0	1	0	1	0	1	1	0	2	0.0	40824000.0	124578000.0	0.0	0.0	0.246816846	0.753183154	0.0	165402000	10101102	0.0	0.26761554	0.73238446	0.0	0.0	867540.0	2374200.0	0.0	3241740.0
48	0	1	0	1	0	1	1	0	2	0.0	88820000.0	114136000.0	0.0	0.0	0.437631802	0.562368198	0.0	202956000	10101102	0.0	0.26761554	0.73238446	0.0	0.0	867540.0	2374200.0	0.0	3241740.0
72	0	1	0	1	0	1	1	0	2	0.0	73074000.0	76718000.0	0.0	0.0	0.487836467	0.512163533	0.0	149792000	10101102	0.0	0.26761554	0.73238446	0.0	0.0	867540.0	2374200.0	0.0	3241740.0
6	0	1	0	1	0	1	1	0	3	0.0	2710000.0	4261600.0	0.0	0.0	0.38871995	0.61128005	0.0	6971600	10101103	0.0	0.263319915	0.736680085	0.0	0.0	800640.0	2239920.0	0.0	3040560.0
12	0	1	0	1	0	1	1	0	3	0.0	13877500.0	25486000.0	0.0	0.0	0.352547411	0.647452589	0.0	39363500	10101103	0.0	0.263319915	0.736680085	0.0	0.0	800640.0	2239920.0	0.0	3040560.0
24	0	1	0	1	0	1	1	0	3	0.0	45008000.0	143496000.0	0.0	0.0	0.238764164	0.761235836	0.0	188504000	10101103	0.0	0.263319915	0.736680085	0.0	0.0	800640.0	2239920.0	0.0	3040560.0
48	0	1	0	1	0	1	1	0	3	0.0	96942000.0	119980000.0	0.0	0.0	0.446897963	0.553102037	0.0	216922000	10101103	0.0	0.263319915	0.736680085	0.0	0.0	800640.0	2239920.0	0.0	3040560.0
72	0	1	0	1	0	1	1	0	3	0.0	61812000.0	50356000.0	0.0	0.0	0.551066258	0.448933742	0.0	112168000	10101103	0.0	0.263319915	0.736680085	0.0	0.0	800640.0	2239920.0	0.0	3040560.0
6	0	1	0	1	0	1	1	0	4	0.0	2941000.0	4727200.0	0.0	0.0	0.383531989	0.616468011	0.0	7668200	10101104	0.0	0.23275056	0.76724944	0.0	0.0	791580.0	2609400.0	0.0	3400980.0
12	0	1	0	1	0	1	1	0	4	0.0	12302000.0	25334000.0	0.0	0.0	0.326867892	0.673132108	0.0	37636000	10101104	0.0	0.23275056	0.76724944	0.0	0.0	791580.0	2609400.0	0.0	3400980.0
24	0	1	0	1	0	1	1	0	4	0.0	75938000.0	145634000.0	0.0	0.0	0.34272381	0.65727619	0.0	221572000	10101104	0.0	0.23275056	0.76724944	0.0	0.0	791580.0	2609400.0	0.0	3400980.0
48	0	1	0	1	0	1	1	0	4	0.0	66462000.0	108714000.0	0.0	0.0	0.379401288	0.620598712	0.0	175176000	10101104	0.0	0.23275056	0.76724944	0.0	0.0	791580.0	2609400.0	0.0	3400980.0
72	0	1	0	1	0	1	1	0	4	0.0	61446000.0	56670000.0	0.0	0.0	0.520217413	0.479782587	0.0	118116000	10101104	0.0	0.23275056	0.76724944	0.0	0.0	791580.0	2609400.0	0.0	3400980.0
6	0	1	0	1	1	0	0	1	1	3612200.0	0.0	0.0	2787800.0	0.56440625	0.0	0.0	0.43559375	6400000	10110011	0.487273848	0.0	0.0	0.512726152	1612740.0	0.0	0.0	1696980.0	3309720.0
12	0	1	0	1	1	0	0	1	1	60327000.0	0.0	0.0	23772000.0	0.717333143	0.0	0.0	0.282666857	84099000	10110011	0.487273848	0.0	0.0	0.512726152	1612740.0	0.0	0.0	1696980.0	3309720.0
24	0	1	0	1	1	0	0	1	1	164374000.0	0.0	0.0	51256000.0	0.762296526	0.0	0.0	0.237703474	215630000	10110011	0.487273848	0.0	0.0	0.512726152	1612740.0	0.0	0.0	1696980.0	3309720.0
48	0	1	0	1	1	0	0	1	1	147928000.0	0.0	0.0	53644000.0	0.733871768	0.0	0.0	0.266128232	201572000	10110011	0.487273848	0.0	0.0	0.512726152	1612740.0	0.0	0.0	1696980.0	3309720.0
72	0	1	0	1	1	0	0	1	1	165486000.0	0.0	0.0	122000.0	0.999263321	0.0	0.0	0.000736679	165608000	10110011	0.487273848	0.0	0.0	0.512726152	1612740.0	0.0	0.0	1696980.0	3309720.0
6	0	1	0	1	1	0	0	1	2	4169600.0	0.0	0.0	2481600.0	0.626894395	0.0	0.0	0.373105605	6651200	10110012	0.52219044	0.0	0.0	0.47780956	1741620.0	0.0	0.0	1593600.0	3335220.0
12	0	1	0	1	1	0	0	1	2	72819000.0	0.0	0.0	25296000.0	0.742180095	0.0	0.0	0.257819905	98115000	10110012	0.52219044	0.0	0.0	0.47780956	1741620.0	0.0	0.0	1593600.0	3335220.0
24	0	1	0	1	1	0	0	1	2	170920000.0	0.0	0.0	52464000.0	0.765139849	0.0	0.0	0.234860151	223384000	10110012	0.52219044	0.0	0.0	0.47780956	1741620.0	0.0	0.0	1593600.0	3335220.0
48	0	1	0	1	1	0	0	1	2	175846000.0	0.0	0.0	50398000.0	0.777240501	0.0	0.0	0.222759499	226244000	10110012	0.52219044	0.0	0.0	0.47780956	1741620.0	0.0	0.0	1593600.0	3335220.0
72	0	1	0	1	1	0	0	1	2	136192000.0	0.0	0.0	162000.0	0.998811916	0.0	0.0	0.001188084	136354000	10110012	0.52219044	0.0	0.0	0.47780956	1741620.0	0.0	0.0	1593600.0	3335220.0
6	0	1	0	1	1	0	0	1	3	3599600.0	0.0	0.0	3485400.0	0.50805928	0.0	0.0	0.49194072	7085000	10110013	0.43261888	0.0	0.0	0.56738112	1512600.0	0.0	0.0	1983780.0	3496380.0
12	0	1	0	1	1	0	0	1	3	65702500.0	0.0	0.0	31094500.0	0.678765871	0.0	0.0	0.321234129	96797000	10110013	0.43261888	0.0	0.0	0.56738112	1512600.0	0.0	0.0	1983780.0	3496380.0
24	0	1	0	1	1	0	0	1	3	133376000.0	0.0	0.0	58018000.0	0.69686615	0.0	0.0	0.30313385	191394000	10110013	0.43261888	0.0	0.0	0.56738112	1512600.0	0.0	0.0	1983780.0	3496380.0
48	0	1	0	1	1	0	0	1	3	177508000.0	0.0	0.0	71860000.0	0.71183151	0.0	0.0	0.28816849	249368000	10110013	0.43261888	0.0	0.0	0.56738112	1512600.0	0.0	0.0	1983780.0	3496380.0
72	0	1	0	1	1	0	0	1	3	151330000.0	0.0	0.0	126000.0	0.999168075	0.0	0.0	0.000831925	151456000	10110013	0.43261888	0.0	0.0	0.56738112	1512600.0	0.0	0.0	1983780.0	3496380.0
6	0	1	0	1	1	0	0	1	4	4268800.0	0.0	0.0	3720800.0	0.534294583	0.0	0.0	0.465705417	7989600	10110014	0.5	0.0	0.0	0.5	2162220.0	0.0	0.0	2162220.0	4324440.0
12	0	1	0	1	1	0	0	1	4	75076000.0	0.0	0.0	28695000.0	0.723477658	0.0	0.0	0.276522342	103771000	10110014	0.5	0.0	0.0	0.5	2162220.0	0.0	0.0	2162220.0	4324440.0
24	0	1	0	1	1	0	0	1	4	174390000.0	0.0	0.0	59946000.0	0.744187833	0.0	0.0	0.255812167	234336000	10110014	0.5	0.0	0.0	0.5	2162220.0	0.0	0.0	2162220.0	4324440.0
48	0	1	0	1	1	0	0	1	4	175880000.0	0.0	0.0	52024000.0	0.771728447	0.0	0.0	0.228271553	227904000	10110014	0.5	0.0	0.0	0.5	2162220.0	0.0	0.0	2162220.0	4324440.0
72	0	1	0	1	1	0	0	1	4	166542000.0	0.0	0.0	324000.0	0.998058322	0.0	0.0	0.001941678	166866000	10110014	0.5	0.0	0.0	0.5	2162220.0	0.0	0.0	2162220.0	4324440.0
6	0	1	0	1	1	0	1	0	1	4350400.0	0.0	3033000.0	0.0	0.589213641	0.0	0.410786359	0.0	7383400	10110101	0.415798966	0.0	0.584201034	0.0	2074920.0	0.0	2915280.0	0.0	4990200.0
12	0	1	0	1	1	0	1	0	1	50471500.0	0.0	30648500.0	0.0	0.622183185	0.0	0.377816815	0.0	81120000	10110101	0.415798966	0.0	0.584201034	0.0	2074920.0	0.0	2915280.0	0.0	4990200.0
24	0	1	0	1	1	0	1	0	1	110188000.0	0.0	87522000.0	0.0	0.557321329	0.0	0.442678671	0.0	197710000	10110101	0.415798966	0.0	0.584201034	0.0	2074920.0	0.0	2915280.0	0.0	4990200.0
48	0	1	0	1	1	0	1	0	1	124390000.0	0.0	89852000.0	0.0	0.58060511	0.0	0.41939489	0.0	214242000	10110101	0.415798966	0.0	0.584201034	0.0	2074920.0	0.0	2915280.0	0.0	4990200.0
72	0	1	0	1	1	0	1	0	1	143922000.0	0.0	2530000.0	0.0	0.982724715	0.0	0.017275285	0.0	146452000	10110101	0.415798966	0.0	0.584201034	0.0	2074920.0	0.0	2915280.0	0.0	4990200.0
6	0	1	0	1	1	0	1	0	2	3421200.0	0.0	2336600.0	0.0	0.594185279	0.0	0.405814721	0.0	5757800	10110102	0.431500395	0.0	0.568499605	0.0	1703460.0	0.0	2244300.0	0.0	3947760.0
12	0	1	0	1	1	0	1	0	2	48775500.0	0.0	28305500.0	0.0	0.632782398	0.0	0.367217602	0.0	77081000	10110102	0.431500395	0.0	0.568499605	0.0	1703460.0	0.0	2244300.0	0.0	3947760.0
24	0	1	0	1	1	0	1	0	2	119514000.0	0.0	95138000.0	0.0	0.556780277	0.0	0.443219723	0.0	214652000	10110102	0.431500395	0.0	0.568499605	0.0	1703460.0	0.0	2244300.0	0.0	3947760.0
48	0	1	0	1	1	0	1	0	2	140558000.0	0.0	102492000.0	0.0	0.57830899	0.0	0.42169101	0.0	243050000	10110102	0.431500395	0.0	0.568499605	0.0	1703460.0	0.0	2244300.0	0.0	3947760.0
72	0	1	0	1	1	0	1	0	2	177840000.0	0.0	11428000.0	0.0	0.93962001	0.0	0.06037999	0.0	189268000	10110102	0.431500395	0.0	0.568499605	0.0	1703460.0	0.0	2244300.0	0.0	3947760.0
6	0	1	0	1	1	0	1	0	3	3737800.0	0.0	2309600.0	0.0	0.618083805	0.0	0.381916195	0.0	6047400	10110103	0.401360961	0.0	0.598639039	0.0	1571280.0	0.0	2343600.0	0.0	3914880.0
12	0	1	0	1	1	0	1	0	3	53278500.0	0.0	33702500.0	0.0	0.612530323	0.0	0.387469677	0.0	86981000	10110103	0.401360961	0.0	0.598639039	0.0	1571280.0	0.0	2343600.0	0.0	3914880.0
24	0	1	0	1	1	0	1	0	3	119570000.0	0.0	94002000.0	0.0	0.559858034	0.0	0.440141966	0.0	213572000	10110103	0.401360961	0.0	0.598639039	0.0	1571280.0	0.0	2343600.0	0.0	3914880.0
48	0	1	0	1	1	0	1	0	3	136912000.0	0.0	95892000.0	0.0	0.588099861	0.0	0.411900139	0.0	232804000	10110103	0.401360961	0.0	0.598639039	0.0	1571280.0	0.0	2343600.0	0.0	3914880.0
72	0	1	0	1	1	0	1	0	3	160598000.0	0.0	1192000.0	0.0	0.992632425	0.0	0.007367575	0.0	161790000	10110103	0.401360961	0.0	0.598639039	0.0	1571280.0	0.0	2343600.0	0.0	3914880.0
6	0	1	0	1	1	0	1	0	4	3350600.0	0.0	2197800.0	0.0	0.603885805	0.0	0.396114195	0.0	5548400	10110104	0.417583885	0.0	0.582416115	0.0	1689060.0	0.0	2355780.0	0.0	4044840.0
12	0	1	0	1	1	0	1	0	4	52811000.0	0.0	29163000.0	0.0	0.644240857	0.0	0.355759143	0.0	81974000	10110104	0.417583885	0.0	0.582416115	0.0	1689060.0	0.0	2355780.0	0.0	4044840.0
24	0	1	0	1	1	0	1	0	4	99294000.0	0.0	74094000.0	0.0	0.572669389	0.0	0.427330611	0.0	173388000	10110104	0.417583885	0.0	0.582416115	0.0	1689060.0	0.0	2355780.0	0.0	4044840.0
48	0	1	0	1	1	0	1	0	4	121166000.0	0.0	77688000.0	0.0	0.609321412	0.0	0.390678588	0.0	198854000	10110104	0.417583885	0.0	0.582416115	0.0	1689060.0	0.0	2355780.0	0.0	4044840.0
72	0	1	0	1	1	0	1	0	4	142058000.0	0.0	890000.0	0.0	0.99377396	0.0	0.00622604	0.0	142948000	10110104	0.417583885	0.0	0.582416115	0.0	1689060.0	0.0	2355780.0	0.0	4044840.0
6	0	1	0	1	1	1	0	0	1	3324000.0	2840000.0	0.0	0.0	0.539260221	0.460739779	0.0	0.0	6164000	10111001	0.536268488	0.463731512	0.0	0.0	1592460.0	1377060.0	0.0	0.0	2969520.0
12	0	1	0	1	1	1	0	0	1	43162500.0	27131000.0	0.0	0.0	0.614032592	0.385967408	0.0	0.0	70293500	10111001	0.536268488	0.463731512	0.0	0.0	1592460.0	1377060.0	0.0	0.0	2969520.0
24	0	1	0	1	1	1	0	0	1	106406000.0	37632000.0	0.0	0.0	0.738735611	0.261264389	0.0	0.0	144038000	10111001	0.536268488	0.463731512	0.0	0.0	1592460.0	1377060.0	0.0	0.0	2969520.0
48	0	1	0	1	1	1	0	0	1	123872000.0	68812000.0	0.0	0.0	0.642876419	0.357123581	0.0	0.0	192684000	10111001	0.536268488	0.463731512	0.0	0.0	1592460.0	1377060.0	0.0	0.0	2969520.0
72	0	1	0	1	1	1	0	0	1	152644000.0	118000.0	0.0	0.0	0.999227557	0.000772443	0.0	0.0	152762000	10111001	0.536268488	0.463731512	0.0	0.0	1592460.0	1377060.0	0.0	0.0	2969520.0
6	0	1	0	1	1	1	0	0	2	2964000.0	1767400.0	0.0	0.0	0.626453058	0.373546942	0.0	0.0	4731400	10111002	0.608685789	0.391314211	0.0	0.0	1448940.0	931500.0	0.0	0.0	2380440.0
12	0	1	0	1	1	1	0	0	2	36791500.0	15617000.0	0.0	0.0	0.702013986	0.297986014	0.0	0.0	52408500	10111002	0.608685789	0.391314211	0.0	0.0	1448940.0	931500.0	0.0	0.0	2380440.0
24	0	1	0	1	1	1	0	0	2	128318000.0	60492000.0	0.0	0.0	0.679614427	0.320385573	0.0	0.0	188810000	10111002	0.608685789	0.391314211	0.0	0.0	1448940.0	931500.0	0.0	0.0	2380440.0
48	0	1	0	1	1	1	0	0	2	136190000.0	51330000.0	0.0	0.0	0.726269198	0.273730802	0.0	0.0	187520000	10111002	0.608685789	0.391314211	0.0	0.0	1448940.0	931500.0	0.0	0.0	2380440.0
72	0	1	0	1	1	1	0	0	2	157878000.0	22000.0	0.0	0.0	0.999860671	0.000139329	0.0	0.0	157900000	10111002	0.608685789	0.391314211	0.0	0.0	1448940.0	931500.0	0.0	0.0	2380440.0
6	0	1	0	1	1	1	0	0	3	3342800.0	2006000.0	0.0	0.0	0.624962608	0.375037392	0.0	0.0	5348800	10111003	0.623318797	0.376681203	0.0	0.0	1629480.0	984720.0	0.0	0.0	2614200.0
12	0	1	0	1	1	1	0	0	3	45617500.0	18476000.0	0.0	0.0	0.711733639	0.288266361	0.0	0.0	64093500	10111003	0.623318797	0.376681203	0.0	0.0	1629480.0	984720.0	0.0	0.0	2614200.0
24	0	1	0	1	1	1	0	0	3	120044000.0	26018000.0	0.0	0.0	0.821870165	0.178129835	0.0	0.0	146062000	10111003	0.623318797	0.376681203	0.0	0.0	1629480.0	984720.0	0.0	0.0	2614200.0
48	0	1	0	1	1	1	0	0	3	138490000.0	62038000.0	0.0	0.0	0.690626745	0.309373255	0.0	0.0	200528000	10111003	0.623318797	0.376681203	0.0	0.0	1629480.0	984720.0	0.0	0.0	2614200.0
72	0	1	0	1	1	1	0	0	3	155906000.0	66000.0	0.0	0.0	0.999576847	0.000423153	0.0	0.0	155972000	10111003	0.623318797	0.376681203	0.0	0.0	1629480.0	984720.0	0.0	0.0	2614200.0
6	0	1	0	1	1	1	0	0	4	3384200.0	1895000.0	0.0	0.0	0.641044098	0.358955902	0.0	0.0	5279200	10111004	0.60079558	0.39920442	0.0	0.0	1631160.0	1083840.0	0.0	0.0	2715000.0
12	0	1	0	1	1	1	0	0	4	45863500.0	18650000.0	0.0	0.0	0.71091322	0.28908678	0.0	0.0	64513500	10111004	0.60079558	0.39920442	0.0	0.0	1631160.0	1083840.0	0.0	0.0	2715000.0
24	0	1	0	1	1	1	0	0	4	115358000.0	30582000.0	0.0	0.0	0.790448129	0.209551871	0.0	0.0	145940000	10111004	0.60079558	0.39920442	0.0	0.0	1631160.0	1083840.0	0.0	0.0	2715000.0
48	0	1	0	1	1	1	0	0	4	135512000.0	59004000.0	0.0	0.0	0.696662485	0.303337515	0.0	0.0	194516000	10111004	0.60079558	0.39920442	0.0	0.0	1631160.0	1083840.0	0.0	0.0	2715000.0
72	0	1	0	1	1	1	0	0	4	136370000.0	40000.0	0.0	0.0	0.999706766	0.000293234	0.0	0.0	136410000	10111004	0.60079558	0.39920442	0.0	0.0	1631160.0	1083840.0	0.0	0.0	2715000.0
6	0	1	1	0	0	1	1	0	1	0.0	20651800.0	12714000.0	0.0	0.0	0.618951142	0.381048858	0.0	33365800	11001101	0.0	0.505984997	0.494015003	0.0	0.0	1861620.0	1817580.0	0.0	3679200.0
12	0	1	1	0	0	1	1	0	1	0.0	54540500.0	42017000.0	0.0	0.0	0.56484996	0.43515004	0.0	96557500	11001101	0.0	0.505984997	0.494015003	0.0	0.0	1861620.0	1817580.0	0.0	3679200.0
24	0	1	1	0	0	1	1	0	1	0.0	76320000.0	74456000.0	0.0	0.0	0.506181355	0.493818645	0.0	150776000	11001101	0.0	0.505984997	0.494015003	0.0	0.0	1861620.0	1817580.0	0.0	3679200.0
48	0	1	1	0	0	1	1	0	1	0.0	142168000.0	45602000.0	0.0	0.0	0.757139053	0.242860947	0.0	187770000	11001101	0.0	0.505984997	0.494015003	0.0	0.0	1861620.0	1817580.0	0.0	3679200.0
72	0	1	1	0	0	1	1	0	1	0.0	65568000.0	8712000.0	0.0	0.0	0.882714055	0.117285945	0.0	74280000	11001101	0.0	0.505984997	0.494015003	0.0	0.0	1861620.0	1817580.0	0.0	3679200.0
6	0	1	1	0	0	1	1	0	2	0.0	18170000.0	12969600.0	0.0	0.0	0.583501394	0.416498606	0.0	31139600	11001102	0.0	0.496543044	0.503456956	0.0	0.0	1680540.0	1703940.0	0.0	3384480.0
12	0	1	1	0	0	1	1	0	2	0.0	67510500.0	52872500.0	0.0	0.0	0.560797621	0.439202379	0.0	120383000	11001102	0.0	0.496543044	0.503456956	0.0	0.0	1680540.0	1703940.0	0.0	3384480.0
24	0	1	1	0	0	1	1	0	2	0.0	74880000.0	80430000.0	0.0	0.0	0.482132509	0.517867491	0.0	155310000	11001102	0.0	0.496543044	0.503456956	0.0	0.0	1680540.0	1703940.0	0.0	3384480.0
48	0	1	1	0	0	1	1	0	2	0.0	132014000.0	60968000.0	0.0	0.0	0.684074162	0.315925838	0.0	192982000	11001102	0.0	0.496543044	0.503456956	0.0	0.0	1680540.0	1703940.0	0.0	3384480.0
72	0	1	1	0	0	1	1	0	2	0.0	51534000.0	14580000.0	0.0	0.0	0.779471821	0.220528179	0.0	66114000	11001102	0.0	0.496543044	0.503456956	0.0	0.0	1680540.0	1703940.0	0.0	3384480.0
6	0	1	1	0	0	1	1	0	3	0.0	14589600.0	11937800.0	0.0	0.0	0.549982282	0.450017718	0.0	26527400	11001103	0.0	0.482401618	0.517598382	0.0	0.0	1573980.0	1688820.0	0.0	3262800.0
12	0	1	1	0	0	1	1	0	3	0.0	55796000.0	43973000.0	0.0	0.0	0.559251872	0.440748128	0.0	99769000	11001103	0.0	0.482401618	0.517598382	0.0	0.0	1573980.0	1688820.0	0.0	3262800.0
24	0	1	1	0	0	1	1	0	3	0.0	76670000.0	81244000.0	0.0	0.0	0.485517434	0.514482566	0.0	157914000	11001103	0.0	0.482401618	0.517598382	0.0	0.0	1573980.0	1688820.0	0.0	3262800.0
48	0	1	1	0	0	1	1	0	3	0.0	140274000.0	51522000.0	0.0	0.0	0.731370832	0.268629168	0.0	191796000	11001103	0.0	0.482401618	0.517598382	0.0	0.0	1573980.0	1688820.0	0.0	3262800.0
72	0	1	1	0	0	1	1	0	3	0.0	35242000.0	12436000.0	0.0	0.0	0.739166911	0.260833089	0.0	47678000	11001103	0.0	0.482401618	0.517598382	0.0	0.0	1573980.0	1688820.0	0.0	3262800.0
6	0	1	1	0	0	1	1	0	4	0.0	15457200.0	12669400.0	0.0	0.0	0.54955807	0.45044193	0.0	28126600	11001104	0.0	0.479967844	0.520032156	0.0	0.0	1755300.0	1901820.0	0.0	3657120.0
12	0	1	1	0	0	1	1	0	4	0.0	48218500.0	39089500.0	0.0	0.0	0.552280432	0.447719568	0.0	87308000	11001104	0.0	0.479967844	0.520032156	0.0	0.0	1755300.0	1901820.0	0.0	3657120.0
24	0	1	1	0	0	1	1	0	4	0.0	70100000.0	73968000.0	0.0	0.0	0.486575784	0.513424216	0.0	144068000	11001104	0.0	0.479967844	0.520032156	0.0	0.0	1755300.0	1901820.0	0.0	3657120.0
48	0	1	1	0	0	1	1	0	4	0.0	121380000.0	42230000.0	0.0	0.0	0.741886193	0.258113807	0.0	163610000	11001104	0.0	0.479967844	0.520032156	0.0	0.0	1755300.0	1901820.0	0.0	3657120.0
72	0	1	1	0	0	1	1	0	4	0.0	33928000.0	11714000.0	0.0	0.0	0.743350423	0.256649577	0.0	45642000	11001104	0.0	0.479967844	0.520032156	0.0	0.0	1755300.0	1901820.0	0.0	3657120.0
6	0	1	1	0	1	0	0	1	1	13518200.0	0.0	0.0	8696600.0	0.608522246	0.0	0.0	0.391477754	22214800	11010011	0.652330335	0.0	0.0	0.347669665	2154060.0	0.0	0.0	1148040.0	3302100.0
12	0	1	1	0	1	0	0	1	1	111810000.0	0.0	0.0	31332000.0	0.781112462	0.0	0.0	0.218887538	143142000	11010011	0.652330335	0.0	0.0	0.347669665	2154060.0	0.0	0.0	1148040.0	3302100.0
24	0	1	1	0	1	0	0	1	1	159156000.0	0.0	0.0	42606000.0	0.788830404	0.0	0.0	0.211169596	201762000	11010011	0.652330335	0.0	0.0	0.347669665	2154060.0	0.0	0.0	1148040.0	3302100.0
48	0	1	1	0	1	0	0	1	1	172594000.0	0.0	0.0	45302000.0	0.792093476	0.0	0.0	0.207906524	217896000	11010011	0.652330335	0.0	0.0	0.347669665	2154060.0	0.0	0.0	1148040.0	3302100.0
72	0	1	1	0	1	0	0	1	1	162762000.0	0.0	0.0	240000.0	0.998527625	0.0	0.0	0.001472375	163002000	11010011	0.652330335	0.0	0.0	0.347669665	2154060.0	0.0	0.0	1148040.0	3302100.0
6	0	1	1	0	1	0	0	1	2	14064400.0	0.0	0.0	7994800.0	0.637575252	0.0	0.0	0.362424748	22059200	11010012	0.686215529	0.0	0.0	0.313784471	2203740.0	0.0	0.0	1007700.0	3211440.0
12	0	1	1	0	1	0	0	1	2	100494000.0	0.0	0.0	30277000.0	0.768473132	0.0	0.0	0.231526868	130771000	11010012	0.686215529	0.0	0.0	0.313784471	2203740.0	0.0	0.0	1007700.0	3211440.0
24	0	1	1	0	1	0	0	1	2	162272000.0	0.0	0.0	46498000.0	0.777276429	0.0	0.0	0.222723571	208770000	11010012	0.686215529	0.0	0.0	0.313784471	2203740.0	0.0	0.0	1007700.0	3211440.0
48	0	1	1	0	1	0	0	1	2	154230000.0	0.0	0.0	33780000.0	0.820328706	0.0	0.0	0.179671294	188010000	11010012	0.686215529	0.0	0.0	0.313784471	2203740.0	0.0	0.0	1007700.0	3211440.0
72	0	1	1	0	1	0	0	1	2	142376000.0	0.0	0.0	804000.0	0.994384691	0.0	0.0	0.005615309	143180000	11010012	0.686215529	0.0	0.0	0.313784471	2203740.0	0.0	0.0	1007700.0	3211440.0
6	0	1	1	0	1	0	0	1	3	12909200.0	0.0	0.0	8725200.0	0.596697852	0.0	0.0	0.403302148	21634400	11010013	0.666630824	0.0	0.0	0.333369176	2231880.0	0.0	0.0	1116120.0	3348000.0
12	0	1	1	0	1	0	0	1	3	108127000.0	0.0	0.0	30134500.0	0.782047063	0.0	0.0	0.217952937	138261500	11010013	0.666630824	0.0	0.0	0.333369176	2231880.0	0.0	0.0	1116120.0	3348000.0
24	0	1	1	0	1	0	0	1	3	155640000.0	0.0	0.0	45418000.0	0.774104985	0.0	0.0	0.225895015	201058000	11010013	0.666630824	0.0	0.0	0.333369176	2231880.0	0.0	0.0	1116120.0	3348000.0
48	0	1	1	0	1	0	0	1	3	159868000.0	0.0	0.0	34058000.0	0.824376308	0.0	0.0	0.175623692	193926000	11010013	0.666630824	0.0	0.0	0.333369176	2231880.0	0.0	0.0	1116120.0	3348000.0
72	0	1	1	0	1	0	0	1	3	165272000.0	0.0	0.0	304000.0	0.998163985	0.0	0.0	0.001836015	165576000	11010013	0.666630824	0.0	0.0	0.333369176	2231880.0	0.0	0.0	1116120.0	3348000.0
6	0	1	1	0	1	0	0	1	4	12414600.0	0.0	0.0	8549600.0	0.592180956	0.0	0.0	0.407819044	20964200	11010014	0.661935928	0.0	0.0	0.338064072	2305920.0	0.0	0.0	1177680.0	3483600.0
12	0	1	1	0	1	0	0	1	4	97290000.0	0.0	0.0	27908500.0	0.777085987	0.0	0.0	0.222914013	125198500	11010014	0.661935928	0.0	0.0	0.338064072	2305920.0	0.0	0.0	1177680.0	3483600.0
24	0	1	1	0	1	0	0	1	4	159156000.0	0.0	0.0	43676000.0	0.784669086	0.0	0.0	0.215330914	202832000	11010014	0.661935928	0.0	0.0	0.338064072	2305920.0	0.0	0.0	1177680.0	3483600.0
48	0	1	1	0	1	0	0	1	4	177620000.0	0.0	0.0	42156000.0	0.808186517	0.0	0.0	0.191813483	219776000	11010014	0.661935928	0.0	0.0	0.338064072	2305920.0	0.0	0.0	1177680.0	3483600.0
72	0	1	1	0	1	0	0	1	4	165534000.0	0.0	0.0	234000.0	0.998588389	0.0	0.0	0.001411611	165768000	11010014	0.661935928	0.0	0.0	0.338064072	2305920.0	0.0	0.0	1177680.0	3483600.0
6	0	1	1	0	1	0	1	0	1	10950800.0	0.0	13738200.0	0.0	0.443549759	0.0	0.556450241	0.0	24689000	11010101	0.586387349	0.0	0.413612651	0.0	2158140.0	0.0	1522260.0	0.0	3680400.0
12	0	1	1	0	1	0	1	0	1	74986500.0	0.0	58003500.0	0.0	0.563850665	0.0	0.436149335	0.0	132990000	11010101	0.586387349	0.0	0.413612651	0.0	2158140.0	0.0	1522260.0	0.0	3680400.0
24	0	1	1	0	1	0	1	0	1	115808000.0	0.0	91508000.0	0.0	0.558606186	0.0	0.441393814	0.0	207316000	11010101	0.586387349	0.0	0.413612651	0.0	2158140.0	0.0	1522260.0	0.0	3680400.0
48	0	1	1	0	1	0	1	0	1	120816000.0	0.0	81106000.0	0.0	0.598330048	0.0	0.401669952	0.0	201922000	11010101	0.586387349	0.0	0.413612651	0.0	2158140.0	0.0	1522260.0	0.0	3680400.0
72	0	1	1	0	1	0	1	0	1	131912000.0	0.0	70000.0	0.0	0.999469625	0.0	0.000530375	0.0	131982000	11010101	0.586387349	0.0	0.413612651	0.0	2158140.0	0.0	1522260.0	0.0	3680400.0
6	0	1	1	0	1	0	1	0	2	10985600.0	0.0	13616000.0	0.0	0.446540062	0.0	0.553459938	0.0	24601600	11010102	0.586379251	0.0	0.413620749	0.0	2048340.0	0.0	1444860.0	0.0	3493200.0
12	0	1	1	0	1	0	1	0	2	69764000.0	0.0	53202000.0	0.0	0.567343819	0.0	0.432656181	0.0	122966000	11010102	0.586379251	0.0	0.413620749	0.0	2048340.0	0.0	1444860.0	0.0	3493200.0
24	0	1	1	0	1	0	1	0	2	119666000.0	0.0	92896000.0	0.0	0.562969863	0.0	0.437030137	0.0	212562000	11010102	0.586379251	0.0	0.413620749	0.0	2048340.0	0.0	1444860.0	0.0	3493200.0
48	0	1	1	0	1	0	1	0	2	125300000.0	0.0	91094000.0	0.0	0.579036387	0.0	0.420963613	0.0	216394000	11010102	0.586379251	0.0	0.413620749	0.0	2048340.0	0.0	1444860.0	0.0	3493200.0
72	0	1	1	0	1	0	1	0	2	151586000.0	0.0	130000.0	0.0	0.999143136	0.0	0.000856864	0.0	151716000	11010102	0.586379251	0.0	0.413620749	0.0	2048340.0	0.0	1444860.0	0.0	3493200.0
6	0	1	1	0	1	0	1	0	3	15151600.0	0.0	16640000.0	0.0	0.476591301	0.0	0.523408699	0.0	31791600	11010103	0.622175529	0.0	0.377824471	0.0	2380680.0	0.0	1445700.0	0.0	3826380.0
12	0	1	1	0	1	0	1	0	3	70058000.0	0.0	51256000.0	0.0	0.577493117	0.0	0.422506883	0.0	121314000	11010103	0.622175529	0.0	0.377824471	0.0	2380680.0	0.0	1445700.0	0.0	3826380.0
24	0	1	1	0	1	0	1	0	3	110364000.0	0.0	80640000.0	0.0	0.577809889	0.0	0.422190111	0.0	191004000	11010103	0.622175529	0.0	0.377824471	0.0	2380680.0	0.0	1445700.0	0.0	3826380.0
48	0	1	1	0	1	0	1	0	3	120026000.0	0.0	69688000.0	0.0	0.632668121	0.0	0.367331879	0.0	189714000	11010103	0.622175529	0.0	0.377824471	0.0	2380680.0	0.0	1445700.0	0.0	3826380.0
72	0	1	1	0	1	0	1	0	3	134830000.0	0.0	0.0	0.0	1.0	0.0	0.0	0.0	134830000	11010103	0.622175529	0.0	0.377824471	0.0	2380680.0	0.0	1445700.0	0.0	3826380.0
6	0	1	1	0	1	0	1	0	4	13656600.0	0.0	16290200.0	0.0	0.456028691	0.0	0.543971309	0.0	29946800	11010104	0.579065086	0.0	0.420934914	0.0	2019420.0	0.0	1467960.0	0.0	3487380.0
12	0	1	1	0	1	0	1	0	4	67023000.0	0.0	48691000.0	0.0	0.579212541	0.0	0.420787459	0.0	115714000	11010104	0.579065086	0.0	0.420934914	0.0	2019420.0	0.0	1467960.0	0.0	3487380.0
24	0	1	1	0	1	0	1	0	4	124310000.0	0.0	93962000.0	0.0	0.569518766	0.0	0.430481234	0.0	218272000	11010104	0.579065086	0.0	0.420934914	0.0	2019420.0	0.0	1467960.0	0.0	3487380.0
48	0	1	1	0	1	0	1	0	4	125642000.0	0.0	83694000.0	0.0	0.600192991	0.0	0.399807009	0.0	209336000	11010104	0.579065086	0.0	0.420934914	0.0	2019420.0	0.0	1467960.0	0.0	3487380.0
72	0	1	1	0	1	0	1	0	4	139836000.0	0.0	24000.0	0.0	0.9998284	0.0	0.0001716	0.0	139860000	11010104	0.579065086	0.0	0.420934914	0.0	2019420.0	0.0	1467960.0	0.0	3487380.0
6	1	0	0	1	0	0	1	1	1	0.0	0.0	11193000.0	7110000.0	0.0	0.0	0.611539092	0.388460908	18303000	100100111	0.0	0.0	0.646256811	0.353743189	0.0	0.0	1714920.0	938700.0	2653620.0
12	1	0	0	1	0	0	1	1	1	0.0	0.0	51191500.0	28163500.0	0.0	0.0	0.645094827	0.354905173	79355000	100100111	0.0	0.0	0.646256811	0.353743189	0.0	0.0	1714920.0	938700.0	2653620.0
24	1	0	0	1	0	0	1	1	1	0.0	0.0	50880000.0	112106000.0	0.0	0.0	0.312174052	0.687825948	162986000	100100111	0.0	0.0	0.646256811	0.353743189	0.0	0.0	1714920.0	938700.0	2653620.0
48	1	0	0	1	0	0	1	1	1	0.0	0.0	13972600.0	128056200.0	0.0	0.0	0.098378639	0.901621361	142028800	100100111	0.0	0.0	0.646256811	0.353743189	0.0	0.0	1714920.0	938700.0	2653620.0
72	1	0	0	1	0	0	1	1	1	0.0	0.0	8248000.0	175996000.0	0.0	0.0	0.044766722	0.955233278	184244000	100100111	0.0	0.0	0.646256811	0.353743189	0.0	0.0	1714920.0	938700.0	2653620.0
6	1	0	0	1	0	0	1	1	2	0.0	0.0	11056400.0	6193800.0	0.0	0.0	0.640943293	0.359056707	17250200	100100112	0.0	0.0	0.658092793	0.341907207	0.0	0.0	1783800.0	926760.0	2710560.0
12	1	0	0	1	0	0	1	1	2	0.0	0.0	52520000.0	23507500.0	0.0	0.0	0.69080267	0.30919733	76027500	100100112	0.0	0.0	0.658092793	0.341907207	0.0	0.0	1783800.0	926760.0	2710560.0
24	1	0	0	1	0	0	1	1	2	0.0	0.0	56510000.0	89856000.0	0.0	0.0	0.386086933	0.613913067	146366000	100100112	0.0	0.0	0.658092793	0.341907207	0.0	0.0	1783800.0	926760.0	2710560.0
48	1	0	0	1	0	0	1	1	2	0.0	0.0	16537600.0	120726000.0	0.0	0.0	0.120480594	0.879519406	137263600	100100112	0.0	0.0	0.658092793	0.341907207	0.0	0.0	1783800.0	926760.0	2710560.0
72	1	0	0	1	0	0	1	1	2	0.0	0.0	8498000.0	143242000.0	0.0	0.0	0.056003691	0.943996309	151740000	100100112	0.0	0.0	0.658092793	0.341907207	0.0	0.0	1783800.0	926760.0	2710560.0
6	1	0	0	1	0	0	1	1	3	0.0	0.0	10463400.0	7389600.0	0.0	0.0	0.586086372	0.413913628	17853000	100100113	0.0	0.0	0.630006436	0.369993564	0.0	0.0	1527060.0	896820.0	2423880.0
12	1	0	0	1	0	0	1	1	3	0.0	0.0	43262500.0	25427000.0	0.0	0.0	0.629826975	0.370173025	68689500	100100113	0.0	0.0	0.630006436	0.369993564	0.0	0.0	1527060.0	896820.0	2423880.0
24	1	0	0	1	0	0	1	1	3	0.0	0.0	52428000.0	122378000.0	0.0	0.0	0.299921055	0.700078945	174806000	100100113	0.0	0.0	0.630006436	0.369993564	0.0	0.0	1527060.0	896820.0	2423880.0
48	1	0	0	1	0	0	1	1	3	0.0	0.0	13125200.0	150829600.0	0.0	0.0	0.080053771	0.919946229	163954800	100100113	0.0	0.0	0.630006436	0.369993564	0.0	0.0	1527060.0	896820.0	2423880.0
72	1	0	0	1	0	0	1	1	3	0.0	0.0	6798000.0	175336000.0	0.0	0.0	0.037324168	0.962675832	182134000	100100113	0.0	0.0	0.630006436	0.369993564	0.0	0.0	1527060.0	896820.0	2423880.0
6	1	0	0	1	0	0	1	1	4	0.0	0.0	9321000.0	6171200.0	0.0	0.0	0.601657608	0.398342392	15492200	100100114	0.0	0.0	0.621117381	0.378882619	0.0	0.0	1466160.0	894360.0	2360520.0
12	1	0	0	1	0	0	1	1	4	0.0	0.0	46105000.0	28324000.0	0.0	0.0	0.619449408	0.380550592	74429000	100100114	0.0	0.0	0.621117381	0.378882619	0.0	0.0	1466160.0	894360.0	2360520.0
24	1	0	0	1	0	0	1	1	4	0.0	0.0	49918000.0	133034000.0	0.0	0.0	0.272847523	0.727152477	182952000	100100114	0.0	0.0	0.621117381	0.378882619	0.0	0.0	1466160.0	894360.0	2360520.0
48	1	0	0	1	0	0	1	1	4	0.0	0.0	10879400.0	151133600.0	0.0	0.0	0.067151401	0.932848599	162013000	100100114	0.0	0.0	0.621117381	0.378882619	0.0	0.0	1466160.0	894360.0	2360520.0
72	1	0	0	1	0	0	1	1	4	0.0	0.0	5620000.0	187478000.0	0.0	0.0	0.029104393	0.970895607	193098000	100100114	0.0	0.0	0.621117381	0.378882619	0.0	0.0	1466160.0	894360.0	2360520.0
6	1	0	0	1	0	1	0	1	1	0.0	13661400.0	0.0	3318400.0	0.0	0.804567781	0.0	0.195432219	16979800	100101011	0.0	0.531526483	0.0	0.468473517	0.0	1081380.0	0.0	953100.0	2034480.0
12	1	0	0	1	0	1	0	1	1	0.0	71207000.0	0.0	12949000.0	0.0	0.846130995	0.0	0.153869005	84156000	100101011	0.0	0.531526483	0.0	0.468473517	0.0	1081380.0	0.0	953100.0	2034480.0
24	1	0	0	1	0	1	0	1	1	0.0	141136000.0	0.0	51474000.0	0.0	0.732755309	0.0	0.267244691	192610000	100101011	0.0	0.531526483	0.0	0.468473517	0.0	1081380.0	0.0	953100.0	2034480.0
48	1	0	0	1	0	1	0	1	1	0.0	139178800.0	0.0	28279600.0	0.0	0.831124626	0.0	0.168875374	167458400	100101011	0.0	0.531526483	0.0	0.468473517	0.0	1081380.0	0.0	953100.0	2034480.0
72	1	0	0	1	0	1	0	1	1	0.0	10446000.0	0.0	16430000.0	0.0	0.38867391	0.0	0.61132609	26876000	100101011	0.0	0.531526483	0.0	0.468473517	0.0	1081380.0	0.0	953100.0	2034480.0
6	1	0	0	1	0	1	0	1	2	0.0	14287400.0	0.0	4031800.0	0.0	0.77991397	0.0	0.22008603	18319200	100101012	0.0	0.502173971	0.0	0.497826029	0.0	1129560.0	0.0	1119780.0	2249340.0
12	1	0	0	1	0	1	0	1	2	0.0	74769000.0	0.0	18828000.0	0.0	0.798839706	0.0	0.201160294	93597000	100101012	0.0	0.502173971	0.0	0.497826029	0.0	1129560.0	0.0	1119780.0	2249340.0
24	1	0	0	1	0	1	0	1	2	0.0	134800000.0	0.0	54368000.0	0.0	0.712594096	0.0	0.287405904	189168000	100101012	0.0	0.502173971	0.0	0.497826029	0.0	1129560.0	0.0	1119780.0	2249340.0
48	1	0	0	1	0	1	0	1	2	0.0	133858800.0	0.0	28857200.0	0.0	0.822652966	0.0	0.177347034	162716000	100101012	0.0	0.502173971	0.0	0.497826029	0.0	1129560.0	0.0	1119780.0	2249340.0
72	1	0	0	1	0	1	0	1	2	0.0	7016000.0	0.0	12302000.0	0.0	0.363184595	0.0	0.636815405	19318000	100101012	0.0	0.502173971	0.0	0.497826029	0.0	1129560.0	0.0	1119780.0	2249340.0
6	1	0	0	1	0	1	0	1	3	0.0	12281200.0	0.0	4855000.0	0.0	0.716681645	0.0	0.283318355	17136200	100101013	0.0	0.556040935	0.0	0.443959065	0.0	1092120.0	0.0	871980.0	1964100.0
12	1	0	0	1	0	1	0	1	3	0.0	76528500.0	0.0	16470000.0	0.0	0.822900369	0.0	0.177099631	92998500	100101013	0.0	0.556040935	0.0	0.443959065	0.0	1092120.0	0.0	871980.0	1964100.0
24	1	0	0	1	0	1	0	1	3	0.0	134842000.0	0.0	47868000.0	0.0	0.738011056	0.0	0.261988944	182710000	100101013	0.0	0.556040935	0.0	0.443959065	0.0	1092120.0	0.0	871980.0	1964100.0
48	1	0	0	1	0	1	0	1	3	0.0	149165200.0	0.0	26060400.0	0.0	0.851275156	0.0	0.148724844	175225600	100101013	0.0	0.556040935	0.0	0.443959065	0.0	1092120.0	0.0	871980.0	1964100.0
72	1	0	0	1	0	1	0	1	3	0.0	2208000.0	0.0	7782000.0	0.0	0.221021021	0.0	0.778978979	9990000	100101013	0.0	0.556040935	0.0	0.443959065	0.0	1092120.0	0.0	871980.0	1964100.0
6	1	0	0	1	0	1	0	1	4	0.0	13190000.0	0.0	3219000.0	0.0	0.803827168	0.0	0.196172832	16409000	100101014	0.0	0.586008092	0.0	0.413991908	0.0	1042860.0	0.0	736740.0	1779600.0
12	1	0	0	1	0	1	0	1	4	0.0	69270000.0	0.0	14073000.0	0.0	0.831143587	0.0	0.168856413	83343000	100101014	0.0	0.586008092	0.0	0.413991908	0.0	1042860.0	0.0	736740.0	1779600.0
24	1	0	0	1	0	1	0	1	4	0.0	127112000.0	0.0	38334000.0	0.0	0.768299022	0.0	0.231700978	165446000	100101014	0.0	0.586008092	0.0	0.413991908	0.0	1042860.0	0.0	736740.0	1779600.0
48	1	0	0	1	0	1	0	1	4	0.0	141854000.0	0.0	26862200.0	0.0	0.840784702	0.0	0.159215298	168716200	100101014	0.0	0.586008092	0.0	0.413991908	0.0	1042860.0	0.0	736740.0	1779600.0
72	1	0	0	1	0	1	0	1	4	0.0	11282000.0	0.0	17608000.0	0.0	0.390515749	0.0	0.609484251	28890000	100101014	0.0	0.586008092	0.0	0.413991908	0.0	1042860.0	0.0	736740.0	1779600.0
6	1	0	0	1	0	1	1	0	1	0.0	5304800.0	27358400.0	0.0	0.0	0.162409072	0.837590928	0.0	32663200	100101101	0.0	0.074497839	0.925502161	0.0	0.0	281280.0	3494400.0	0.0	3775680.0
12	1	0	0	1	0	1	1	0	1	0.0	28226500.0	190676500.0	0.0	0.0	0.128945241	0.871054759	0.0	218903000	100101101	0.0	0.074497839	0.925502161	0.0	0.0	281280.0	3494400.0	0.0	3775680.0
24	1	0	0	1	0	1	1	0	1	0.0	24914000.0	235086000.0	0.0	0.0	0.095823077	0.904176923	0.0	260000000	100101101	0.0	0.074497839	0.925502161	0.0	0.0	281280.0	3494400.0	0.0	3775680.0
48	1	0	0	1	0	1	1	0	1	0.0	40878000.0	206366000.0	0.0	0.0	0.165334649	0.834665351	0.0	247244000	100101101	0.0	0.074497839	0.925502161	0.0	0.0	281280.0	3494400.0	0.0	3775680.0
72	1	0	0	1	0	1	1	0	1	0.0	28414000.0	44140000.0	0.0	0.0	0.391625548	0.608374452	0.0	72554000	100101101	0.0	0.074497839	0.925502161	0.0	0.0	281280.0	3494400.0	0.0	3775680.0
6	1	0	0	1	0	1	1	0	2	0.0	7559000.0	29522400.0	0.0	0.0	0.20384883	0.79615117	0.0	37081400	100101102	0.0	0.091753311	0.908246689	0.0	0.0	386520.0	3826080.0	0.0	4212600.0
12	1	0	0	1	0	1	1	0	2	0.0	40836000.0	206070000.0	0.0	0.0	0.165390877	0.834609123	0.0	246906000	100101102	0.0	0.091753311	0.908246689	0.0	0.0	386520.0	3826080.0	0.0	4212600.0
24	1	0	0	1	0	1	1	0	2	0.0	38270000.0	285952000.0	0.0	0.0	0.118036407	0.881963593	0.0	324222000	100101102	0.0	0.091753311	0.908246689	0.0	0.0	386520.0	3826080.0	0.0	4212600.0
48	1	0	0	1	0	1	1	0	2	0.0	51200000.0	172022000.0	0.0	0.0	0.229368073	0.770631927	0.0	223222000	100101102	0.0	0.091753311	0.908246689	0.0	0.0	386520.0	3826080.0	0.0	4212600.0
72	1	0	0	1	0	1	1	0	2	0.0	32240000.0	43542000.0	0.0	0.0	0.425430841	0.574569159	0.0	75782000	100101102	0.0	0.091753311	0.908246689	0.0	0.0	386520.0	3826080.0	0.0	4212600.0
6	1	0	0	1	0	1	1	0	3	0.0	6574400.0	29089000.0	0.0	0.0	0.184345856	0.815654144	0.0	35663400	100101103	0.0	0.080173666	0.919826334	0.0	0.0	311340.0	3571980.0	0.0	3883320.0
12	1	0	0	1	0	1	1	0	3	0.0	23789280.0	123716610.0	0.0	0.0	0.161276814	0.838723186	0.0	147505890	100101103	0.0	0.080173666	0.919826334	0.0	0.0	311340.0	3571980.0	0.0	3883320.0
24	1	0	0	1	0	1	1	0	3	0.0	41850000.0	244952000.0	0.0	0.0	0.145919485	0.854080515	0.0	286802000	100101103	0.0	0.080173666	0.919826334	0.0	0.0	311340.0	3571980.0	0.0	3883320.0
48	1	0	0	1	0	1	1	0	3	0.0	56562000.0	206626000.0	0.0	0.0	0.214911014	0.785088986	0.0	263188000	100101103	0.0	0.080173666	0.919826334	0.0	0.0	311340.0	3571980.0	0.0	3883320.0
72	1	0	0	1	0	1	1	0	3	0.0	34818000.0	79734000.0	0.0	0.0	0.303949298	0.696050702	0.0	114552000	100101103	0.0	0.080173666	0.919826334	0.0	0.0	311340.0	3571980.0	0.0	3883320.0
6	1	0	0	1	0	1	1	0	4	0.0	7446200.0	28807400.0	0.0	0.0	0.205392016	0.794607984	0.0	36253600	100101104	0.0	0.08184286	0.91815714	0.0	0.0	316560.0	3551340.0	0.0	3867900.0
12	1	0	0	1	0	1	1	0	4	0.0	26724660.0	119979960.0	0.0	0.0	0.182166451	0.817833549	0.0	146704620	100101104	0.0	0.08184286	0.91815714	0.0	0.0	316560.0	3551340.0	0.0	3867900.0
24	1	0	0	1	0	1	1	0	4	0.0	65926000.0	254870000.0	0.0	0.0	0.20550755	0.79449245	0.0	320796000	100101104	0.0	0.08184286	0.91815714	0.0	0.0	316560.0	3551340.0	0.0	3867900.0
48	1	0	0	1	0	1	1	0	4	0.0	39736000.0	163156000.0	0.0	0.0	0.195848037	0.804151963	0.0	202892000	100101104	0.0	0.08184286	0.91815714	0.0	0.0	316560.0	3551340.0	0.0	3867900.0
72	1	0	0	1	0	1	1	0	4	0.0	30390000.0	50460000.0	0.0	0.0	0.375881262	0.624118738	0.0	80850000	100101104	0.0	0.08184286	0.91815714	0.0	0.0	316560.0	3551340.0	0.0	3867900.0
6	1	0	0	1	1	0	0	1	1	13039800.0	0.0	0.0	8002000.0	0.61970934	0.0	0.0	0.38029066	21041800	100110011	0.567436575	0.0	0.0	0.432563425	1468140.0	0.0	0.0	1119180.0	2587320.0
12	1	0	0	1	1	0	0	1	1	95284000.0	0.0	0.0	16606000.0	0.851586379	0.0	0.0	0.148413621	111890000	100110011	0.567436575	0.0	0.0	0.432563425	1468140.0	0.0	0.0	1119180.0	2587320.0
24	1	0	0	1	1	0	0	1	1	181624000.0	0.0	0.0	27006000.0	0.870555529	0.0	0.0	0.129444471	208630000	100110011	0.567436575	0.0	0.0	0.432563425	1468140.0	0.0	0.0	1119180.0	2587320.0
48	1	0	0	1	1	0	0	1	1	161760000.0	0.0	0.0	666000.0	0.995899671	0.0	0.0	0.004100329	162426000	100110011	0.567436575	0.0	0.0	0.432563425	1468140.0	0.0	0.0	1119180.0	2587320.0
72	1	0	0	1	1	0	0	1	1	167052000.0	0.0	0.0	266000.0	0.998410213	0.0	0.0	0.001589787	167318000	100110011	0.567436575	0.0	0.0	0.432563425	1468140.0	0.0	0.0	1119180.0	2587320.0
6	1	0	0	1	1	0	0	1	2	15388400.0	0.0	0.0	7498200.0	0.672375975	0.0	0.0	0.327624025	22886600	100110012	0.542880527	0.0	0.0	0.457119473	1472520.0	0.0	0.0	1239900.0	2712420.0
12	1	0	0	1	1	0	0	1	2	113208000.0	0.0	0.0	22432500.0	0.834617979	0.0	0.0	0.165382021	135640500	100110012	0.542880527	0.0	0.0	0.457119473	1472520.0	0.0	0.0	1239900.0	2712420.0
24	1	0	0	1	1	0	0	1	2	151578000.0	0.0	0.0	35072000.0	0.812097509	0.0	0.0	0.187902491	186650000	100110012	0.542880527	0.0	0.0	0.457119473	1472520.0	0.0	0.0	1239900.0	2712420.0
48	1	0	0	1	1	0	0	1	2	176396000.0	0.0	0.0	3196000.0	0.982204107	0.0	0.0	0.017795893	179592000	100110012	0.542880527	0.0	0.0	0.457119473	1472520.0	0.0	0.0	1239900.0	2712420.0
72	1	0	0	1	1	0	0	1	2	164896000.0	0.0	0.0	1096000.0	0.993397272	0.0	0.0	0.006602728	165992000	100110012	0.542880527	0.0	0.0	0.457119473	1472520.0	0.0	0.0	1239900.0	2712420.0
6	1	0	0	1	1	0	0	1	3	13635000.0	0.0	0.0	8272600.0	0.622386752	0.0	0.0	0.377613248	21907600	100110013	0.515503711	0.0	0.0	0.484496289	1450380.0	0.0	0.0	1363140.0	2813520.0
12	1	0	0	1	1	0	0	1	3	86187000.0	0.0	0.0	17526500.0	0.831010428	0.0	0.0	0.168989572	103713500	100110013	0.515503711	0.0	0.0	0.484496289	1450380.0	0.0	0.0	1363140.0	2813520.0
24	1	0	0	1	1	0	0	1	3	170248000.0	0.0	0.0	45272000.0	0.789940609	0.0	0.0	0.210059391	215520000	100110013	0.515503711	0.0	0.0	0.484496289	1450380.0	0.0	0.0	1363140.0	2813520.0
48	1	0	0	1	1	0	0	1	3	157408000.0	0.0	0.0	1004000.0	0.993662096	0.0	0.0	0.006337904	158412000	100110013	0.515503711	0.0	0.0	0.484496289	1450380.0	0.0	0.0	1363140.0	2813520.0
72	1	0	0	1	1	0	0	1	3	154470000.0	0.0	0.0	214000.0	0.998616534	0.0	0.0	0.001383466	154684000	100110013	0.515503711	0.0	0.0	0.484496289	1450380.0	0.0	0.0	1363140.0	2813520.0
6	1	0	0	1	1	0	0	1	4	15751600.0	0.0	0.0	8631800.0	0.645996867	0.0	0.0	0.354003133	24383400	100110014	0.605792585	0.0	0.0	0.394207415	1586280.0	0.0	0.0	1032240.0	2618520.0
12	1	0	0	1	1	0	0	1	4	94954000.0	0.0	0.0	18624500.0	0.836020902	0.0	0.0	0.163979098	113578500	100110014	0.605792585	0.0	0.0	0.394207415	1586280.0	0.0	0.0	1032240.0	2618520.0
24	1	0	0	1	1	0	0	1	4	201698000.0	0.0	0.0	45404000.0	0.816254017	0.0	0.0	0.183745983	247102000	100110014	0.605792585	0.0	0.0	0.394207415	1586280.0	0.0	0.0	1032240.0	2618520.0
48	1	0	0	1	1	0	0	1	4	187104000.0	0.0	0.0	478000.0	0.997451781	0.0	0.0	0.002548219	187582000	100110014	0.605792585	0.0	0.0	0.394207415	1586280.0	0.0	0.0	1032240.0	2618520.0
72	1	0	0	1	1	0	0	1	4	171340000.0	0.0	0.0	102000.0	0.999405047	0.0	0.0	0.000594953	171442000	100110014	0.605792585	0.0	0.0	0.394207415	1586280.0	0.0	0.0	1032240.0	2618520.0
6	1	0	0	1	1	0	1	0	5	8932200.0	0.0	7128000.0	0.0	0.556169911	0.0	0.443830089	0.0	16060200	100110105	0.477836124	0.0	0.522163876	0.0	1446840.0	0.0	1581060.0	0.0	3027900.0
12	1	0	0	1	1	0	1	0	5	65496500.0	0.0	40365000.0	0.0	0.618699905	0.0	0.381300095	0.0	105861500	100110105	0.477836124	0.0	0.522163876	0.0	1446840.0	0.0	1581060.0	0.0	3027900.0
24	1	0	0	1	1	0	1	0	5	117720000.0	0.0	84266000.0	0.0	0.58281267	0.0	0.41718733	0.0	201986000	100110105	0.477836124	0.0	0.522163876	0.0	1446840.0	0.0	1581060.0	0.0	3027900.0
48	1	0	0	1	1	0	1	0	5	125183400.0	0.0	44798200.0	0.0	0.736452651	0.0	0.263547349	0.0	169981600	100110105	0.477836124	0.0	0.522163876	0.0	1446840.0	0.0	1581060.0	0.0	3027900.0
72	1	0	0	1	1	0	1	0	5	128574000.0	0.0	50000.0	0.0	0.99961127	0.0	0.00038873	0.0	128624000	100110105	0.477836124	0.0	0.522163876	0.0	1446840.0	0.0	1581060.0	0.0	3027900.0
6	1	0	0	1	1	0	1	0	6	8817400.0	0.0	7179400.0	0.0	0.55119774	0.0	0.44880226	0.0	15996800	100110106	0.500666504	0.0	0.499333496	0.0	1600020.0	0.0	1595760.0	0.0	3195780.0
12	1	0	0	1	1	0	1	0	6	70928000.0	0.0	42433000.0	0.0	0.625682554	0.0	0.374317446	0.0	113361000	100110106	0.500666504	0.0	0.499333496	0.0	1600020.0	0.0	1595760.0	0.0	3195780.0
24	1	0	0	1	1	0	1	0	6	139868000.0	0.0	98530000.0	0.0	0.586699553	0.0	0.413300447	0.0	238398000	100110106	0.500666504	0.0	0.499333496	0.0	1600020.0	0.0	1595760.0	0.0	3195780.0
48	1	0	0	1	1	0	1	0	6	116394000.0	0.0	43369400.0	0.0	0.728539828	0.0	0.271460172	0.0	159763400	100110106	0.500666504	0.0	0.499333496	0.0	1600020.0	0.0	1595760.0	0.0	3195780.0
72	1	0	0	1	1	0	1	0	6	122190000.0	0.0	48000.0	0.0	0.999607323	0.0	0.000392677	0.0	122238000	100110106	0.500666504	0.0	0.499333496	0.0	1600020.0	0.0	1595760.0	0.0	3195780.0
6	1	0	0	1	1	0	1	0	7	11042800.0	0.0	7918000.0	0.0	0.582401586	0.0	0.417598414	0.0	18960800	100110107	0.524383523	0.0	0.475616477	0.0	1769700.0	0.0	1605120.0	0.0	3374820.0
12	1	0	0	1	1	0	1	0	7	78636500.0	0.0	42275500.0	0.0	0.65036142	0.0	0.34963858	0.0	120912000	100110107	0.524383523	0.0	0.475616477	0.0	1769700.0	0.0	1605120.0	0.0	3374820.0
24	1	0	0	1	1	0	1	0	7	133892000.0	0.0	82530000.0	0.0	0.618661689	0.0	0.381338311	0.0	216422000	100110107	0.524383523	0.0	0.475616477	0.0	1769700.0	0.0	1605120.0	0.0	3374820.0
48	1	0	0	1	1	0	1	0	7	139201600.0	0.0	39827800.0	0.0	0.777534863	0.0	0.222465137	0.0	179029400	100110107	0.524383523	0.0	0.475616477	0.0	1769700.0	0.0	1605120.0	0.0	3374820.0
72	1	0	0	1	1	0	1	0	7	144290000.0	0.0	54000.0	0.0	0.999625894	0.0	0.000374106	0.0	144344000	100110107	0.524383523	0.0	0.475616477	0.0	1769700.0	0.0	1605120.0	0.0	3374820.0
6	1	0	0	1	1	0	1	0	8	11744200.0	0.0	8441200.0	0.0	0.58181656	0.0	0.41818344	0.0	20185400	100110108	0.501819127	0.0	0.498180873	0.0	1737900.0	0.0	1725300.0	0.0	3463200.0
12	1	0	0	1	1	0	1	0	8	82751000.0	0.0	49122500.0	0.0	0.627502872	0.0	0.372497128	0.0	131873500	100110108	0.501819127	0.0	0.498180873	0.0	1737900.0	0.0	1725300.0	0.0	3463200.0
24	1	0	0	1	1	0	1	0	8	124872000.0	0.0	84752000.0	0.0	0.595695149	0.0	0.404304851	0.0	209624000	100110108	0.501819127	0.0	0.498180873	0.0	1737900.0	0.0	1725300.0	0.0	3463200.0
48	1	0	0	1	1	0	1	0	8	128641400.0	0.0	43586000.0	0.0	0.746927608	0.0	0.253072392	0.0	172227400	100110108	0.501819127	0.0	0.498180873	0.0	1737900.0	0.0	1725300.0	0.0	3463200.0
72	1	0	0	1	1	0	1	0	8	135720000.0	0.0	26000.0	0.0	0.999808466	0.0	0.000191534	0.0	135746000	100110108	0.501819127	0.0	0.498180873	0.0	1737900.0	0.0	1725300.0	0.0	3463200.0
6	1	0	0	1	1	1	0	0	1	15305000.0	8306400.0	0.0	0.0	0.648203834	0.351796166	0.0	0.0	23611400	100111001	0.735253997	0.264746003	0.0	0.0	1617000.0	582240.0	0.0	0.0	2199240.0
12	1	0	0	1	1	1	0	0	1	66686500.0	20490500.0	0.0	0.0	0.764955206	0.235044794	0.0	0.0	87177000	100111001	0.735253997	0.264746003	0.0	0.0	1617000.0	582240.0	0.0	0.0	2199240.0
24	1	0	0	1	1	1	0	0	1	143628000.0	33146000.0	0.0	0.0	0.81249505	0.18750495	0.0	0.0	176774000	100111001	0.735253997	0.264746003	0.0	0.0	1617000.0	582240.0	0.0	0.0	2199240.0
48	1	0	0	1	1	1	0	0	1	152724000.0	53848000.0	0.0	0.0	0.739325756	0.260674244	0.0	0.0	206572000	100111001	0.735253997	0.264746003	0.0	0.0	1617000.0	582240.0	0.0	0.0	2199240.0
72	1	0	0	1	1	1	0	0	1	140046000.0	100000.0	0.0	0.0	0.999286458	0.000713542	0.0	0.0	140146000	100111001	0.735253997	0.264746003	0.0	0.0	1617000.0	582240.0	0.0	0.0	2199240.0
6	1	0	0	1	1	1	0	0	2	12070400.0	6891400.0	0.0	0.0	0.636564039	0.363435961	0.0	0.0	18961800	100111002	0.746654672	0.253345328	0.0	0.0	1593600.0	540720.0	0.0	0.0	2134320.0
12	1	0	0	1	1	1	0	0	2	75887500.0	18031500.0	0.0	0.0	0.808010094	0.191989906	0.0	0.0	93919000	100111002	0.746654672	0.253345328	0.0	0.0	1593600.0	540720.0	0.0	0.0	2134320.0
24	1	0	0	1	1	1	0	0	2	131416000.0	28330000.0	0.0	0.0	0.822655966	0.177344034	0.0	0.0	159746000	100111002	0.746654672	0.253345328	0.0	0.0	1593600.0	540720.0	0.0	0.0	2134320.0
48	1	0	0	1	1	1	0	0	2	149722000.0	48746000.0	0.0	0.0	0.754388617	0.245611383	0.0	0.0	198468000	100111002	0.746654672	0.253345328	0.0	0.0	1593600.0	540720.0	0.0	0.0	2134320.0
72	1	0	0	1	1	1	0	0	2	154918000.0	64000.0	0.0	0.0	0.999587049	0.000412951	0.0	0.0	154982000	100111002	0.746654672	0.253345328	0.0	0.0	1593600.0	540720.0	0.0	0.0	2134320.0
6	1	0	0	1	1	1	0	0	3	14234200.0	7763600.0	0.0	0.0	0.647073798	0.352926202	0.0	0.0	21997800	100111003	0.74045122	0.25954878	0.0	0.0	1597020.0	559800.0	0.0	0.0	2156820.0
12	1	0	0	1	1	1	0	0	3	71795500.0	21532000.0	0.0	0.0	0.76928558	0.23071442	0.0	0.0	93327500	100111003	0.74045122	0.25954878	0.0	0.0	1597020.0	559800.0	0.0	0.0	2156820.0
24	1	0	0	1	1	1	0	0	3	148774000.0	40204000.0	0.0	0.0	0.787255659	0.212744341	0.0	0.0	188978000	100111003	0.74045122	0.25954878	0.0	0.0	1597020.0	559800.0	0.0	0.0	2156820.0
48	1	0	0	1	1	1	0	0	3	143292000.0	47212000.0	0.0	0.0	0.752173183	0.247826817	0.0	0.0	190504000	100111003	0.74045122	0.25954878	0.0	0.0	1597020.0	559800.0	0.0	0.0	2156820.0
72	1	0	0	1	1	1	0	0	3	157908000.0	48000.0	0.0	0.0	0.999696118	0.000303882	0.0	0.0	157956000	100111003	0.74045122	0.25954878	0.0	0.0	1597020.0	559800.0	0.0	0.0	2156820.0
6	1	0	0	1	1	1	0	0	4	15982400.0	8425000.0	0.0	0.0	0.654817801	0.345182199	0.0	0.0	24407400	100111004	0.750139728	0.249860272	0.0	0.0	1691100.0	563280.0	0.0	0.0	2254380.0
12	1	0	0	1	1	1	0	0	4	75214000.0	25253000.0	0.0	0.0	0.748643833	0.251356167	0.0	0.0	100467000	100111004	0.750139728	0.249860272	0.0	0.0	1691100.0	563280.0	0.0	0.0	2254380.0
24	1	0	0	1	1	1	0	0	4	138324000.0	30476000.0	0.0	0.0	0.819454976	0.180545024	0.0	0.0	168800000	100111004	0.750139728	0.249860272	0.0	0.0	1691100.0	563280.0	0.0	0.0	2254380.0
48	1	0	0	1	1	1	0	0	4	136506000.0	49582000.0	0.0	0.0	0.733556167	0.266443833	0.0	0.0	186088000	100111004	0.750139728	0.249860272	0.0	0.0	1691100.0	563280.0	0.0	0.0	2254380.0
72	1	0	0	1	1	1	0	0	4	151424000.0	0.0	0.0	0.0	1.0	0.0	0.0	0.0	151424000	100111004	0.750139728	0.249860272	0.0	0.0	1691100.0	563280.0	0.0	0.0	2254380.0
6	1	0	1	0	0	0	1	1	1	0.0	0.0	12365000.0	17019200.0	0.0	0.0	0.420804378	0.579195622	29384200	101000111	0.0	0.0	0.556525826	0.443474174	0.0	0.0	1349820.0	1075620.0	2425440.0
12	1	0	1	0	0	0	1	1	1	0.0	0.0	34303500.0	49779500.0	0.0	0.0	0.407971885	0.592028115	84083000	101000111	0.0	0.0	0.556525826	0.443474174	0.0	0.0	1349820.0	1075620.0	2425440.0
24	1	0	1	0	0	0	1	1	1	0.0	0.0	24856000.0	136956000.0	0.0	0.0	0.153610363	0.846389637	161812000	101000111	0.0	0.0	0.556525826	0.443474174	0.0	0.0	1349820.0	1075620.0	2425440.0
48	1	0	1	0	0	0	1	1	1	0.0	0.0	4617000.0	140847000.0	0.0	0.0	0.031739812	0.968260188	145464000	101000111	0.0	0.0	0.556525826	0.443474174	0.0	0.0	1349820.0	1075620.0	2425440.0
72	1	0	1	0	0	0	1	1	1	0.0	0.0	2494000.0	190642000.0	0.0	0.0	0.01291318	0.98708682	193136000	101000111	0.0	0.0	0.556525826	0.443474174	0.0	0.0	1349820.0	1075620.0	2425440.0
6	1	0	1	0	0	0	1	1	2	0.0	0.0	12481800.0	16919400.0	0.0	0.0	0.424533693	0.575466307	29401200	101000112	0.0	0.0	0.608093928	0.391906072	0.0	0.0	1286520.0	829140.0	2115660.0
12	1	0	1	0	0	0	1	1	2	0.0	0.0	35433000.0	61105000.0	0.0	0.0	0.367036815	0.632963185	96538000	101000112	0.0	0.0	0.608093928	0.391906072	0.0	0.0	1286520.0	829140.0	2115660.0
24	1	0	1	0	0	0	1	1	2	0.0	0.0	25432000.0	141760000.0	0.0	0.0	0.152112541	0.847887459	167192000	101000112	0.0	0.0	0.608093928	0.391906072	0.0	0.0	1286520.0	829140.0	2115660.0
48	1	0	1	0	0	0	1	1	2	0.0	0.0	3636600.0	146661000.0	0.0	0.0	0.024195995	0.975804005	150297600	101000112	0.0	0.0	0.608093928	0.391906072	0.0	0.0	1286520.0	829140.0	2115660.0
72	1	0	1	0	0	0	1	1	2	0.0	0.0	2418000.0	223102000.0	0.0	0.0	0.010721887	0.989278113	225520000	101000112	0.0	0.0	0.608093928	0.391906072	0.0	0.0	1286520.0	829140.0	2115660.0
6	1	0	1	0	0	0	1	1	3	0.0	0.0	10561200.0	12316000.0	0.0	0.0	0.461647404	0.538352596	22877200	101000113	0.0	0.0	0.598543621	0.401456379	0.0	0.0	1282260.0	860040.0	2142300.0
12	1	0	1	0	0	0	1	1	3	0.0	0.0	32896000.0	46964500.0	0.0	0.0	0.411918283	0.588081717	79860500	101000113	0.0	0.0	0.598543621	0.401456379	0.0	0.0	1282260.0	860040.0	2142300.0
24	1	0	1	0	0	0	1	1	3	0.0	0.0	26234000.0	135036000.0	0.0	0.0	0.162671297	0.837328703	161270000	101000113	0.0	0.0	0.598543621	0.401456379	0.0	0.0	1282260.0	860040.0	2142300.0
48	1	0	1	0	0	0	1	1	3	0.0	0.0	4548600.0	168978400.0	0.0	0.0	0.026212635	0.973787365	173527000	101000113	0.0	0.0	0.598543621	0.401456379	0.0	0.0	1282260.0	860040.0	2142300.0
72	1	0	1	0	0	0	1	1	3	0.0	0.0	2256000.0	223532000.0	0.0	0.0	0.009991674	0.990008326	225788000	101000113	0.0	0.0	0.598543621	0.401456379	0.0	0.0	1282260.0	860040.0	2142300.0
6	1	0	1	0	0	0	1	1	4	0.0	0.0	11110800.0	12867200.0	0.0	0.0	0.46337476	0.53662524	23978000	101000114	0.0	0.0	0.581455476	0.418544524	0.0	0.0	1281900.0	922740.0	2204640.0
12	1	0	1	0	0	0	1	1	4	0.0	0.0	26517000.0	44561500.0	0.0	0.0	0.373066398	0.626933602	71078500	101000114	0.0	0.0	0.581455476	0.418544524	0.0	0.0	1281900.0	922740.0	2204640.0
24	1	0	1	0	0	0	1	1	4	0.0	0.0	20272000.0	133514000.0	0.0	0.0	0.131819541	0.868180459	153786000	101000114	0.0	0.0	0.581455476	0.418544524	0.0	0.0	1281900.0	922740.0	2204640.0
48	1	0	1	0	0	0	1	1	4	0.0	0.0	3306000.0	184634400.0	0.0	0.0	0.017590683	0.982409317	187940400	101000114	0.0	0.0	0.581455476	0.418544524	0.0	0.0	1281900.0	922740.0	2204640.0
72	1	0	1	0	0	0	1	1	4	0.0	0.0	1864000.0	237794000.0	0.0	0.0	0.00777775	0.99222225	239658000	101000114	0.0	0.0	0.581455476	0.418544524	0.0	0.0	1281900.0	922740.0	2204640.0
6	1	0	1	0	0	1	0	1	1	0.0	30658800.0	0.0	13800200.0	0.0	0.689597157	0.0	0.310402843	44459000	101001011	0.0	0.524378802	0.0	0.475621198	0.0	1039560.0	0.0	942900.0	1982460.0
12	1	0	1	0	0	1	0	1	1	0.0	89284000.0	0.0	38781500.0	0.0	0.697174493	0.0	0.302825507	128065500	101001011	0.0	0.524378802	0.0	0.475621198	0.0	1039560.0	0.0	942900.0	1982460.0
24	1	0	1	0	0	1	0	1	1	0.0	102716000.0	0.0	90420000.0	0.0	0.531832491	0.0	0.468167509	193136000	101001011	0.0	0.524378802	0.0	0.475621198	0.0	1039560.0	0.0	942900.0	1982460.0
48	1	0	1	0	0	1	0	1	1	0.0	96520000.0	0.0	10001600.0	0.0	0.906107306	0.0	0.093892694	106521600	101001011	0.0	0.524378802	0.0	0.475621198	0.0	1039560.0	0.0	942900.0	1982460.0
72	1	0	1	0	0	1	0	1	1	0.0	8304000.0	0.0	11436000.0	0.0	0.420668693	0.0	0.579331307	19740000	101001011	0.0	0.524378802	0.0	0.475621198	0.0	1039560.0	0.0	942900.0	1982460.0
6	1	0	1	0	0	1	0	1	2	0.0	31713600.0	0.0	14672000.0	0.0	0.68369494	0.0	0.31630506	46385600	101001012	0.0	0.538464172	0.0	0.461535828	0.0	943680.0	0.0	808860.0	1752540.0
12	1	0	1	0	0	1	0	1	2	0.0	96073500.0	0.0	36605000.0	0.0	0.724107523	0.0	0.275892477	132678500	101001012	0.0	0.538464172	0.0	0.461535828	0.0	943680.0	0.0	808860.0	1752540.0
24	1	0	1	0	0	1	0	1	2	0.0	105138000.0	0.0	93884000.0	0.0	0.528273256	0.0	0.471726744	199022000	101001012	0.0	0.538464172	0.0	0.461535828	0.0	943680.0	0.0	808860.0	1752540.0
48	1	0	1	0	0	1	0	1	2	0.0	98917800.0	0.0	15644600.0	0.0	0.863440361	0.0	0.136559639	114562400	101001012	0.0	0.538464172	0.0	0.461535828	0.0	943680.0	0.0	808860.0	1752540.0
72	1	0	1	0	0	1	0	1	2	0.0	12588000.0	0.0	9456000.0	0.0	0.571039739	0.0	0.428960261	22044000	101001012	0.0	0.538464172	0.0	0.461535828	0.0	943680.0	0.0	808860.0	1752540.0
6	1	0	1	0	0	1	0	1	3	0.0	28606000.0	0.0	15513000.0	0.0	0.648382783	0.0	0.351617217	44119000	101001013	0.0	0.484745952	0.0	0.515254048	0.0	1040100.0	0.0	1105560.0	2145660.0
12	1	0	1	0	0	1	0	1	3	0.0	90129500.0	0.0	43465000.0	0.0	0.67464978	0.0	0.32535022	133594500	101001013	0.0	0.484745952	0.0	0.515254048	0.0	1040100.0	0.0	1105560.0	2145660.0
24	1	0	1	0	0	1	0	1	3	0.0	102224000.0	0.0	128980000.0	0.0	0.442137679	0.0	0.557862321	231204000	101001013	0.0	0.484745952	0.0	0.515254048	0.0	1040100.0	0.0	1105560.0	2145660.0
48	1	0	1	0	0	1	0	1	3	0.0	100821600.0	0.0	26109800.0	0.0	0.794299913	0.0	0.205700087	126931400	101001013	0.0	0.484745952	0.0	0.515254048	0.0	1040100.0	0.0	1105560.0	2145660.0
72	1	0	1	0	0	1	0	1	3	0.0	14374000.0	0.0	13708000.0	0.0	0.51185813	0.0	0.48814187	28082000	101001013	0.0	0.484745952	0.0	0.515254048	0.0	1040100.0	0.0	1105560.0	2145660.0
6	1	0	1	0	0	1	0	1	4	0.0	27957800.0	0.0	15275400.0	0.0	0.646674315	0.0	0.353325685	43233200	101001014	0.0	0.462002624	0.0	0.537997376	0.0	950940.0	0.0	1107360.0	2058300.0
12	1	0	1	0	0	1	0	1	4	0.0	88717500.0	0.0	40527500.0	0.0	0.686428875	0.0	0.313571125	129245000	101001014	0.0	0.462002624	0.0	0.537997376	0.0	950940.0	0.0	1107360.0	2058300.0
24	1	0	1	0	0	1	0	1	4	0.0	133870000.0	0.0	116922000.0	0.0	0.533788957	0.0	0.466211043	250792000	101001014	0.0	0.462002624	0.0	0.537997376	0.0	950940.0	0.0	1107360.0	2058300.0
48	1	0	1	0	0	1	0	1	4	0.0	81817800.0	0.0	16340000.0	0.0	0.833533351	0.0	0.166466649	98157800	101001014	0.0	0.462002624	0.0	0.537997376	0.0	950940.0	0.0	1107360.0	2058300.0
72	1	0	1	0	0	1	0	1	4	0.0	10582000.0	0.0	9098000.0	0.0	0.537703252	0.0	0.462296748	19680000	101001014	0.0	0.462002624	0.0	0.537997376	0.0	950940.0	0.0	1107360.0	2058300.0
6	1	0	1	0	0	1	1	0	1	0.0	18855000.0	7919400.0	0.0	0.0	0.704217461	0.295782539	0.0	26774400	101001101	0.0	0.552746339	0.447253661	0.0	0.0	1315680.0	1064580.0	0.0	2380260.0
12	1	0	1	0	0	1	1	0	1	0.0	63237000.0	34560000.0	0.0	0.0	0.646614927	0.353385073	0.0	97797000	101001101	0.0	0.552746339	0.447253661	0.0	0.0	1315680.0	1064580.0	0.0	2380260.0
24	1	0	1	0	0	1	1	0	1	0.0	92334000.0	68922000.0	0.0	0.0	0.572592648	0.427407352	0.0	161256000	101001101	0.0	0.552746339	0.447253661	0.0	0.0	1315680.0	1064580.0	0.0	2380260.0
48	1	0	1	0	0	1	1	0	1	0.0	158926000.0	10906000.0	0.0	0.0	0.935783598	0.064216402	0.0	169832000	101001101	0.0	0.552746339	0.447253661	0.0	0.0	1315680.0	1064580.0	0.0	2380260.0
72	1	0	1	0	0	1	1	0	1	0.0	286000.0	0.0	0.0	0.0	1.0	0.0	0.0	286000	101001101	0.0	0.552746339	0.447253661	0.0	0.0	1315680.0	1064580.0	0.0	2380260.0
6	1	0	1	0	0	1	1	0	2	0.0	15550200.0	7160600.0	0.0	0.0	0.684705074	0.315294926	0.0	22710800	101001102	0.0	0.533432631	0.466567369	0.0	0.0	1396740.0	1221660.0	0.0	2618400.0
12	1	0	1	0	0	1	1	0	2	0.0	88918000.0	43119500.0	0.0	0.0	0.673429897	0.326570103	0.0	132037500	101001102	0.0	0.533432631	0.466567369	0.0	0.0	1396740.0	1221660.0	0.0	2618400.0
24	1	0	1	0	0	1	1	0	2	0.0	89592000.0	72234000.0	0.0	0.0	0.553631678	0.446368322	0.0	161826000	101001102	0.0	0.533432631	0.466567369	0.0	0.0	1396740.0	1221660.0	0.0	2618400.0
48	1	0	1	0	0	1	1	0	2	0.0	137050000.0	11822000.0	0.0	0.0	0.9205895	0.0794105	0.0	148872000	101001102	0.0	0.533432631	0.466567369	0.0	0.0	1396740.0	1221660.0	0.0	2618400.0
72	1	0	1	0	0	1	1	0	2	0.0	300000.0	0.0	0.0	0.0	1.0	0.0	0.0	300000	101001102	0.0	0.533432631	0.466567369	0.0	0.0	1396740.0	1221660.0	0.0	2618400.0
6	1	0	1	0	0	1	1	0	3	0.0	17376200.0	8028800.0	0.0	0.0	0.683967723	0.316032277	0.0	25405000	101001103	0.0	0.560878758	0.439121242	0.0	0.0	1305120.0	1021800.0	0.0	2326920.0
12	1	0	1	0	0	1	1	0	3	0.0	81036500.0	40833500.0	0.0	0.0	0.664942151	0.335057849	0.0	121870000	101001103	0.0	0.560878758	0.439121242	0.0	0.0	1305120.0	1021800.0	0.0	2326920.0
24	1	0	1	0	0	1	1	0	3	0.0	75406000.0	66830000.0	0.0	0.0	0.53014708	0.46985292	0.0	142236000	101001103	0.0	0.560878758	0.439121242	0.0	0.0	1305120.0	1021800.0	0.0	2326920.0
48	1	0	1	0	0	1	1	0	3	0.0	131920000.0	13662000.0	0.0	0.0	0.906155981	0.093844019	0.0	145582000	101001103	0.0	0.560878758	0.439121242	0.0	0.0	1305120.0	1021800.0	0.0	2326920.0
72	1	0	1	0	0	1	1	0	3	0.0	388000.0	0.0	0.0	0.0	1.0	0.0	0.0	388000	101001103	0.0	0.560878758	0.439121242	0.0	0.0	1305120.0	1021800.0	0.0	2326920.0
6	1	0	1	0	0	1	1	0	4	0.0	17089400.0	7793600.0	0.0	0.0	0.686790178	0.313209822	0.0	24883000	101001104	0.0	0.541916943	0.458083057	0.0	0.0	1255860.0	1061580.0	0.0	2317440.0
12	1	0	1	0	0	1	1	0	4	0.0	76623500.0	39429500.0	0.0	0.0	0.66024575	0.33975425	0.0	116053000	101001104	0.0	0.541916943	0.458083057	0.0	0.0	1255860.0	1061580.0	0.0	2317440.0
24	1	0	1	0	0	1	1	0	4	0.0	73986000.0	64066000.0	0.0	0.0	0.535928491	0.464071509	0.0	138052000	101001104	0.0	0.541916943	0.458083057	0.0	0.0	1255860.0	1061580.0	0.0	2317440.0
48	1	0	1	0	0	1	1	0	4	0.0	148828000.0	13556000.0	0.0	0.0	0.916518869	0.083481131	0.0	162384000	101001104	0.0	0.541916943	0.458083057	0.0	0.0	1255860.0	1061580.0	0.0	2317440.0
72	1	0	1	0	0	1	1	0	4	0.0	4472000.0	0.0	0.0	0.0	1.0	0.0	0.0	4472000	101001104	0.0	0.541916943	0.458083057	0.0	0.0	1255860.0	1061580.0	0.0	2317440.0
6	1	0	1	0	1	0	0	1	1	15615600.0	0.0	0.0	10476400.0	0.598482293	0.0	0.0	0.401517707	26092000	101010011	0.681699219	0.0	0.0	0.318300781	2094180.0	0.0	0.0	977820.0	3072000.0
12	1	0	1	0	1	0	0	1	1	122221500.0	0.0	0.0	23098000.0	0.841053678	0.0	0.0	0.158946322	145319500	101010011	0.681699219	0.0	0.0	0.318300781	2094180.0	0.0	0.0	977820.0	3072000.0
24	1	0	1	0	1	0	0	1	1	211494000.0	0.0	0.0	46854000.0	0.818639974	0.0	0.0	0.181360026	258348000	101010011	0.681699219	0.0	0.0	0.318300781	2094180.0	0.0	0.0	977820.0	3072000.0
48	1	0	1	0	1	0	0	1	1	198070000.0	0.0	0.0	356000.0	0.99820588	0.0	0.0	0.00179412	198426000	101010011	0.681699219	0.0	0.0	0.318300781	2094180.0	0.0	0.0	977820.0	3072000.0
72	1	0	1	0	1	0	0	1	1	160460000.0	0.0	0.0	902000.0	0.994410084	0.0	0.0	0.005589916	161362000	101010011	0.681699219	0.0	0.0	0.318300781	2094180.0	0.0	0.0	977820.0	3072000.0
6	1	0	1	0	1	0	0	1	2	14810600.0	0.0	0.0	10880800.0	0.576480846	0.0	0.0	0.423519154	25691400	101010012	0.67195584	0.0	0.0	0.32804416	1979340.0	0.0	0.0	966300.0	2945640.0
12	1	0	1	0	1	0	0	1	2	104955000.0	0.0	0.0	23356000.0	0.817973517	0.0	0.0	0.182026483	128311000	101010012	0.67195584	0.0	0.0	0.32804416	1979340.0	0.0	0.0	966300.0	2945640.0
24	1	0	1	0	1	0	0	1	2	185630000.0	0.0	0.0	40478000.0	0.820979355	0.0	0.0	0.179020645	226108000	101010012	0.67195584	0.0	0.0	0.32804416	1979340.0	0.0	0.0	966300.0	2945640.0
48	1	0	1	0	1	0	0	1	2	186104000.0	0.0	0.0	474000.0	0.997459508	0.0	0.0	0.002540492	186578000	101010012	0.67195584	0.0	0.0	0.32804416	1979340.0	0.0	0.0	966300.0	2945640.0
72	1	0	1	0	1	0	0	1	2	138308000.0	0.0	0.0	692000.0	0.995021583	0.0	0.0	0.004978417	139000000	101010012	0.67195584	0.0	0.0	0.32804416	1979340.0	0.0	0.0	966300.0	2945640.0
6	1	0	1	0	1	0	0	1	3	15044400.0	0.0	0.0	8103800.0	0.649916624	0.0	0.0	0.350083376	23148200	101010013	0.679413023	0.0	0.0	0.320586977	2191800.0	0.0	0.0	1034220.0	3226020.0
12	1	0	1	0	1	0	0	1	3	107385000.0	0.0	0.0	23712500.0	0.819123172	0.0	0.0	0.180876828	131097500	101010013	0.679413023	0.0	0.0	0.320586977	2191800.0	0.0	0.0	1034220.0	3226020.0
24	1	0	1	0	1	0	0	1	3	208324000.0	0.0	0.0	47948000.0	0.812901917	0.0	0.0	0.187098083	256272000	101010013	0.679413023	0.0	0.0	0.320586977	2191800.0	0.0	0.0	1034220.0	3226020.0
48	1	0	1	0	1	0	0	1	3	189020000.0	0.0	0.0	666000.0	0.996488934	0.0	0.0	0.003511066	189686000	101010013	0.679413023	0.0	0.0	0.320586977	2191800.0	0.0	0.0	1034220.0	3226020.0
72	1	0	1	0	1	0	0	1	3	139624000.0	0.0	0.0	454000.0	0.996758949	0.0	0.0	0.003241051	140078000	101010013	0.679413023	0.0	0.0	0.320586977	2191800.0	0.0	0.0	1034220.0	3226020.0
6	1	0	1	0	1	0	0	1	4	17119000.0	0.0	0.0	8371800.0	0.671575627	0.0	0.0	0.328424373	25490800	101010014	0.722949364	0.0	0.0	0.277050636	2296680.0	0.0	0.0	880140.0	3176820.0
12	1	0	1	0	1	0	0	1	4	117197000.0	0.0	0.0	26239500.0	0.817065391	0.0	0.0	0.182934609	143436500	101010014	0.722949364	0.0	0.0	0.277050636	2296680.0	0.0	0.0	880140.0	3176820.0
48	1	0	1	0	1	0	0	1	4	192112000.0	0.0	0.0	398000.0	0.997932575	0.0	0.0	0.002067425	192510000	101010014	0.722949364	0.0	0.0	0.277050636	2296680.0	0.0	0.0	880140.0	3176820.0
72	1	0	1	0	1	0	0	1	4	162554000.0	0.0	0.0	52000.0	0.999680209	0.0	0.0	0.000319791	162606000	101010014	0.722949364	0.0	0.0	0.277050636	2296680.0	0.0	0.0	880140.0	3176820.0
6	1	0	1	0	1	0	1	0	1	17250400.0	0.0	9405400.0	0.0	0.647153715	0.0	0.352846285	0.0	26655800	101010101	0.615772546	0.0	0.384227454	0.0	1941420.0	0.0	1211400.0	0.0	3152820.0
12	1	0	1	0	1	0	1	0	1	105463500.0	0.0	41486000.0	0.0	0.717685327	0.0	0.282314673	0.0	146949500	101010101	0.615772546	0.0	0.384227454	0.0	1941420.0	0.0	1211400.0	0.0	3152820.0
48	1	0	1	0	1	0	1	0	1	186466000.0	0.0	1274000.0	0.0	0.993214019	0.0	0.006785981	0.0	187740000	101010101	0.615772546	0.0	0.384227454	0.0	1941420.0	0.0	1211400.0	0.0	3152820.0
72	1	0	1	0	1	0	1	0	1	152740000.0	0.0	0.0	0.0	1.0	0.0	0.0	0.0	152740000	101010101	0.615772546	0.0	0.384227454	0.0	1941420.0	0.0	1211400.0	0.0	3152820.0
6	1	0	1	0	1	0	1	0	2	17406000.0	0.0	9861400.0	0.0	0.63834469	0.0	0.36165531	0.0	27267400	101010102	0.623544059	0.0	0.376455941	0.0	2283780.0	0.0	1378800.0	0.0	3662580.0
12	1	0	1	0	1	0	1	0	2	97289000.0	0.0	40592500.0	0.0	0.705598648	0.0	0.294401352	0.0	137881500	101010102	0.623544059	0.0	0.376455941	0.0	2283780.0	0.0	1378800.0	0.0	3662580.0
48	1	0	1	0	1	0	1	0	2	180864000.0	0.0	1798000.0	0.0	0.990156683	0.0	0.009843317	0.0	182662000	101010102	0.623544059	0.0	0.376455941	0.0	2283780.0	0.0	1378800.0	0.0	3662580.0
72	1	0	1	0	1	0	1	0	2	154594000.0	0.0	0.0	0.0	1.0	0.0	0.0	0.0	154594000	101010102	0.623544059	0.0	0.376455941	0.0	2283780.0	0.0	1378800.0	0.0	3662580.0
6	1	0	1	0	1	0	1	0	3	17492200.0	0.0	10245000.0	0.0	0.63064044	0.0	0.36935956	0.0	27737200	101010103	0.6439218	0.0	0.3560782	0.0	2229180.0	0.0	1232700.0	0.0	3461880.0
12	1	0	1	0	1	0	1	0	3	109520500.0	0.0	46903500.0	0.0	0.700151511	0.0	0.299848489	0.0	156424000	101010103	0.6439218	0.0	0.3560782	0.0	2229180.0	0.0	1232700.0	0.0	3461880.0
48	1	0	1	0	1	0	1	0	3	185240000.0	0.0	2060000.0	0.0	0.989001602	0.0	0.010998398	0.0	187300000	101010103	0.6439218	0.0	0.3560782	0.0	2229180.0	0.0	1232700.0	0.0	3461880.0
72	1	0	1	0	1	0	1	0	3	158886000.0	0.0	0.0	0.0	1.0	0.0	0.0	0.0	158886000	101010103	0.6439218	0.0	0.3560782	0.0	2229180.0	0.0	1232700.0	0.0	3461880.0
6	1	0	1	0	1	0	1	0	4	16007200.0	0.0	10568200.0	0.0	0.602331479	0.0	0.397668521	0.0	26575400	101010104	0.663595995	0.0	0.336404005	0.0	2286420.0	0.0	1159080.0	0.0	3445500.0
12	1	0	1	0	1	0	1	0	4	104141000.0	0.0	47838000.0	0.0	0.685232828	0.0	0.314767172	0.0	151979000	101010104	0.663595995	0.0	0.336404005	0.0	2286420.0	0.0	1159080.0	0.0	3445500.0
48	1	0	1	0	1	0	1	0	4	181312000.0	0.0	1422000.0	0.0	0.992218197	0.0	0.007781803	0.0	182734000	101010104	0.663595995	0.0	0.336404005	0.0	2286420.0	0.0	1159080.0	0.0	3445500.0
72	1	0	1	0	1	0	1	0	4	150446000.0	0.0	0.0	0.0	1.0	0.0	0.0	0.0	150446000	101010104	0.663595995	0.0	0.336404005	0.0	2286420.0	0.0	1159080.0	0.0	3445500.0
6	1	0	1	0	1	1	0	0	1	18891600.0	17955800.0	0.0	0.0	0.512698318	0.487301682	0.0	0.0	36847400	101011001	0.503464826	0.496535174	0.0	0.0	2240640.0	2209800.0	0.0	0.0	4450440.0
12	1	0	1	0	1	1	0	0	1	93904000.0	52814500.0	0.0	0.0	0.640028354	0.359971646	0.0	0.0	146718500	101011001	0.503464826	0.496535174	0.0	0.0	2240640.0	2209800.0	0.0	0.0	4450440.0
48	1	0	1	0	1	1	0	0	1	135386000.0	47402000.0	0.0	0.0	0.740672254	0.259327746	0.0	0.0	182788000	101011001	0.503464826	0.496535174	0.0	0.0	2240640.0	2209800.0	0.0	0.0	4450440.0
72	1	0	1	0	1	1	0	0	1	136328000.0	28000.0	0.0	0.0	0.999794655	0.000205345	0.0	0.0	136356000	101011001	0.503464826	0.496535174	0.0	0.0	2240640.0	2209800.0	0.0	0.0	4450440.0
6	1	0	1	0	1	1	0	0	2	16738600.0	18914400.0	0.0	0.0	0.469486439	0.530513561	0.0	0.0	35653000	101011002	0.474543829	0.525456171	0.0	0.0	2037900.0	2256540.0	0.0	0.0	4294440.0
12	1	0	1	0	1	1	0	0	2	75549000.0	41060500.0	0.0	0.0	0.647880318	0.352119682	0.0	0.0	116609500	101011002	0.474543829	0.525456171	0.0	0.0	2037900.0	2256540.0	0.0	0.0	4294440.0
48	1	0	1	0	1	1	0	0	2	135094000.0	63556000.0	0.0	0.0	0.680060408	0.319939592	0.0	0.0	198650000	101011002	0.474543829	0.525456171	0.0	0.0	2037900.0	2256540.0	0.0	0.0	4294440.0
72	1	0	1	0	1	1	0	0	2	124622000.0	0.0	0.0	0.0	1.0	0.0	0.0	0.0	124622000	101011002	0.474543829	0.525456171	0.0	0.0	2037900.0	2256540.0	0.0	0.0	4294440.0
6	1	0	1	0	1	1	0	0	3	16835600.0	19651400.0	0.0	0.0	0.461413654	0.538586346	0.0	0.0	36487000	101011003	0.466685552	0.533314448	0.0	0.0	1976880.0	2259120.0	0.0	0.0	4236000.0
12	1	0	1	0	1	1	0	0	3	73067000.0	44404500.0	0.0	0.0	0.621997676	0.378002324	0.0	0.0	117471500	101011003	0.466685552	0.533314448	0.0	0.0	1976880.0	2259120.0	0.0	0.0	4236000.0
48	1	0	1	0	1	1	0	0	3	141862000.0	77064000.0	0.0	0.0	0.647990645	0.352009355	0.0	0.0	218926000	101011003	0.466685552	0.533314448	0.0	0.0	1976880.0	2259120.0	0.0	0.0	4236000.0
72	1	0	1	0	1	1	0	0	3	127576000.0	0.0	0.0	0.0	1.0	0.0	0.0	0.0	127576000	101011003	0.466685552	0.533314448	0.0	0.0	1976880.0	2259120.0	0.0	0.0	4236000.0
6	1	0	1	0	1	1	0	0	4	21412400.0	21464200.0	0.0	0.0	0.499395941	0.500604059	0.0	0.0	42876600	101011004	0.469665201	0.530334799	0.0	0.0	2083200.0	2352300.0	0.0	0.0	4435500.0
12	1	0	1	0	1	1	0	0	4	73883500.0	42359000.0	0.0	0.0	0.635597996	0.364402004	0.0	0.0	116242500	101011004	0.469665201	0.530334799	0.0	0.0	2083200.0	2352300.0	0.0	0.0	4435500.0
48	1	0	1	0	1	1	0	0	4	128840000.0	58224000.0	0.0	0.0	0.688748236	0.311251764	0.0	0.0	187064000	101011004	0.469665201	0.530334799	0.0	0.0	2083200.0	2352300.0	0.0	0.0	4435500.0
72	1	0	1	0	1	1	0	0	4	134462000.0	0.0	0.0	0.0	1.0	0.0	0.0	0.0	134462000	101011004	0.469665201	0.530334799	0.0	0.0	2083200.0	2352300.0	0.0	0.0	4435500.0
6	0	1	1	0	1	1	0	0	1	12012800	8347000	0	0	0.590025442	0.409974558	0	0	20359800		0.650346176	0.349653824	0	0	2355840	1266600	0	0	3622440
12	0	1	1	0	1	1	0	0	1	39631000	19253000	0	0	0.67303512	0.32696488	0	0	58884000		0.650346176	0.349653824	0	0	2355840	1266600	0	0	3622440
24	0	1	1	0	1	1	0	0	1	95992000	36262000	0	0	0.725815476	0.274184524	0	0	132254000		0.650346176	0.349653824	0	0	2355840	1266600	0	0	3622440
48	0	1	1	0	1	1	0	0	1	96676000	6656000	0	0	0.935586266	0.064413734	0	0	103332000		0.650346176	0.349653824	0	0	2355840	1266600	0	0	3622440
72	0	1	1	0	1	1	0	0	1	72436000	16000	0	0	0.999779164	0.000220836	0	0	72452000		0.650346176	0.349653824	0	0	2355840	1266600	0	0	3622440
6	0	1	1	0	1	1	0	0	2	10686400	6951800	0	0	0.605866812	0.394133188	0	0	17638200		0.641298045	0.358701955	0	0	2057220	1150680	0	0	3207900
12	0	1	1	0	1	1	0	0	2	39151500	18913500	0	0	0.674270214	0.325729786	0	0	58065000		0.641298045	0.358701955	0	0	2057220	1150680	0	0	3207900
24	0	1	1	0	1	1	0	0	2	89344000	28900000	0	0	0.755590136	0.244409864	0	0	118244000		0.641298045	0.358701955	0	0	2057220	1150680	0	0	3207900
48	0	1	1	0	1	1	0	0	2	90942000	4660000	0	0	0.95125625	0.04874375	0	0	95602000		0.641298045	0.358701955	0	0	2057220	1150680	0	0	3207900
72	0	1	1	0	1	1	0	0	2	56150000	20000	0	0	0.999643938	0.000356062	0	0	56170000		0.641298045	0.358701955	0	0	2057220	1150680	0	0	3207900
6	0	1	1	0	0	1	0	1	1	0	8936200	0	8029600	0	0.526718457	0	0.473281543	16965800		0	0.339277861	0	0.660722139	0	925740	0	1802820	2728560
12	0	1	1	0	0	1	0	1	1	0	21668500	0	21361000	0	0.50357313	0	0.49642687	43029500		0	0.339277861	0	0.660722139	0	925740	0	1802820	2728560
24	0	1	1	0	0	1	0	1	1	0	29290000	0	58352000	0	0.334200497	0	0.665799503	87642000		0	0.339277861	0	0.660722139	0	925740	0	1802820	2728560
48	0	1	1	0	0	1	0	1	1	0	20792000	0	24444000	0	0.45963392	0	0.54036608	45236000		0	0.339277861	0	0.660722139	0	925740	0	1802820	2728560
72	0	1	1	0	0	1	0	1	1	0	660000	0	1426000	0	0.316395014	0	0.683604986	2086000		0	0.339277861	0	0.660722139	0	925740	0	1802820	2728560
6	0	1	1	0	0	1	0	1	2	0	8833600	0	8111000	0	0.521322427	0	0.478677573	16944600		0	0.327462772	0	0.672537228	0	823320	0	1690920	2514240
12	0	1	1	0	0	1	0	1	2	0	25475000	0	28382000	0	0.473011865	0	0.526988135	53857000		0	0.327462772	0	0.672537228	0	823320	0	1690920	2514240
24	0	1	1	0	0	1	0	1	2	0	25744000	0	50732000	0	0.336628485	0	0.663371515	76476000		0	0.327462772	0	0.672537228	0	823320	0	1690920	2514240
48	0	1	1	0	0	1	0	1	2	0	37512000	0	31338000	0	0.544836601	0	0.455163399	68850000		0	0.327462772	0	0.672537228	0	823320	0	1690920	2514240
72	0	1	1	0	0	1	0	1	2	0	504000	0	1474000	0	0.254802831	0	0.745197169	1978000		0	0.327462772	0	0.672537228	0	823320	0	1690920	2514240
6	0	1	1	0	0	0	1	1	1	0	0	8644800	5937400	0	0	0.592832357	0.407167643	14582200		0	0	0.4113745	0.5886255	0	0	1012080	1448160	2460240
12	0	1	1	0	0	0	1	1	1	0	0	28227000	15570000	0	0	0.644496198	0.355503802	43797000		0	0	0.4113745	0.5886255	0	0	1012080	1448160	2460240
24	0	1	1	0	0	0	1	1	1	0	0	62430000	47306000	0	0	0.568910841	0.431089159	109736000		0	0	0.4113745	0.5886255	0	0	1012080	1448160	2460240
48	0	1	1	0	0	0	1	1	1	0	0	80902000	59492000	0	0	0.576249697	0.423750303	140394000		0	0	0.4113745	0.5886255	0	0	1012080	1448160	2460240
72	0	1	1	0	0	0	1	1	1	0	0	30236000	7612000	0	0	0.798879729	0.201120271	37848000		0	0	0.4113745	0.5886255	0	0	1012080	1448160	2460240
6	0	1	1	0	0	0	1	1	2	0	0	8086000	5364800	0	0	0.601153835	0.398846165	13450800		0	0	0.42063191	0.57936809	0	0	931380	1282860	2214240
12	0	1	1	0	0	0	1	1	2	0	0	27361500	13595500	0	0	0.668054301	0.331945699	40957000		0	0	0.42063191	0.57936809	0	0	931380	1282860	2214240
24	0	1	1	0	0	0	1	1	2	0	0	55400000	52598000	0	0	0.512972462	0.487027538	107998000		0	0	0.42063191	0.57936809	0	0	931380	1282860	2214240
48	0	1	1	0	0	0	1	1	2	0	0	61986000	58090000	0	0	0.516223059	0.483776941	120076000		0	0	0.42063191	0.57936809	0	0	931380	1282860	2214240
72	0	1	1	0	0	0	1	1	2	0	0	16230000	3736000	0	0	0.812881899	0.187118101	19966000		0	0	0.42063191	0.57936809	0	0	931380	1282860	2214240

## Sheet: Community Based Dataset
time	growth_medium_a	growth_medium_b	growth_phase_a	growth_phase_b	yeast_1_sc	yeast_2_lt	yeast_3_td	yeast_4_wa	biological_repeat	yeast_1_absolute	yeast_2_absolute	yeast_3_absolute	yeast_4_absolute	yeast_1_abundance	yeast_2_abundance	yeast_3_abundance	yeast_4_abundance	total_yeast_absolute	code	yeast_1_initial_abundance	yeast_2_initial_abundance	yeast_3_initial_abundance	yeast_4_initial_abundance	yeast_1_initial_absolute	yeast_2_initial_absolute	yeast_3_initial_absolute	yeast_4_initial_absolute	yeast_initial_absolute
6	0	1	0	1	1	0	1	1	1	4902200.0	0.0	2314000.0	4800800.0	0.407938753	0.0	0.192560539	0.399500707	12017000	10110111	0.245406144	0.0	0.357378625	0.397215231	1164300.0	0.0	1695540.0	1884540.0	4744380.0
12	0	1	0	1	1	0	1	1	1	44292500.0	0.0	21396000.0	19016500.0	0.522903016	0.0	0.252594298	0.224502686	84705000	10110111	0.245406144	0.0	0.357378625	0.397215231	1164300.0	0.0	1695540.0	1884540.0	4744380.0
24	0	1	0	1	1	0	1	1	1	106514000.0	0.0	46102000.0	44158000.0	0.541301188	0.0	0.234289083	0.224409729	196774000	10110111	0.245406144	0.0	0.357378625	0.397215231	1164300.0	0.0	1695540.0	1884540.0	4744380.0
48	0	1	0	1	1	0	1	1	1	102850000.0	0.0	18968000.0	51254000.0	0.594261348	0.0	0.109596006	0.296142646	173072000	10110111	0.245406144	0.0	0.357378625	0.397215231	1164300.0	0.0	1695540.0	1884540.0	4744380.0
72	0	1	0	1	1	0	1	1	1	108810000.0	0.0	578000.0	376000.0	0.991308626	0.0	0.005265843	0.003425531	109764000	10110111	0.245406144	0.0	0.357378625	0.397215231	1164300.0	0.0	1695540.0	1884540.0	4744380.0
6	0	1	0	1	1	0	1	1	2	3784800.0	0.0	1852400.0	2282600.0	0.477890856	0.0	0.233894795	0.288214349	7919800	10110112	0.324204922	0.0	0.408994364	0.266800714	1373760.0	0.0	1733040.0	1130520.0	4237320.0
12	0	1	0	1	1	0	1	1	2	46235000.0	0.0	20405000.0	8814000.0	0.612757442	0.0	0.270429666	0.116812893	75454000	10110112	0.324204922	0.0	0.408994364	0.266800714	1373760.0	0.0	1733040.0	1130520.0	4237320.0
24	0	1	0	1	1	0	1	1	2	123120000.0	0.0	59860000.0	24442000.0	0.593572524	0.0	0.28859041	0.117837066	207422000	10110112	0.324204922	0.0	0.408994364	0.266800714	1373760.0	0.0	1733040.0	1130520.0	4237320.0
48	0	1	0	1	1	0	1	1	2	128212000.0	0.0	36408000.0	26326000.0	0.671456852	0.0	0.190671708	0.13787144	190946000	10110112	0.324204922	0.0	0.408994364	0.266800714	1373760.0	0.0	1733040.0	1130520.0	4237320.0
72	0	1	0	1	1	0	1	1	2	124982000.0	0.0	114000.0	46000.0	0.998721452	0.0	0.000910965	0.000367582	125142000	10110112	0.324204922	0.0	0.408994364	0.266800714	1373760.0	0.0	1733040.0	1130520.0	4237320.0
6	0	1	0	1	1	0	1	1	3	3839800.0	0.0	1769000.0	4598400.0	0.376185438	0.0	0.173309037	0.450505526	10207200	10110113	0.254288689	0.0	0.303614267	0.442097044	1348320.0	0.0	1609860.0	2344140.0	5302320.0
12	0	1	0	1	1	0	1	1	3	44099500.0	0.0	17375000.0	21317500.0	0.532654121	0.0	0.209863272	0.257482607	82792000	10110113	0.254288689	0.0	0.303614267	0.442097044	1348320.0	0.0	1609860.0	2344140.0	5302320.0
24	0	1	0	1	1	0	1	1	3	112994000.0	0.0	35416000.0	50384000.0	0.568397437	0.0	0.17815427	0.253448293	198794000	10110113	0.254288689	0.0	0.303614267	0.442097044	1348320.0	0.0	1609860.0	2344140.0	5302320.0
48	0	1	0	1	1	0	1	1	3	103192000.0	0.0	12810000.0	65160000.0	0.569611729	0.0	0.070710193	0.359678078	181162000	10110113	0.254288689	0.0	0.303614267	0.442097044	1348320.0	0.0	1609860.0	2344140.0	5302320.0
72	0	1	0	1	1	0	1	1	3	102674000.0	0.0	612000.0	540000.0	0.988904513	0.0	0.005894477	0.005201009	103826000	10110113	0.254288689	0.0	0.303614267	0.442097044	1348320.0	0.0	1609860.0	2344140.0	5302320.0
6	0	1	0	1	1	0	1	1	4	3841200.0	0.0	2098000.0	2785800.0	0.440252149	0.0	0.240458453	0.319289398	8725000	10110114	0.288198083	0.0	0.359167411	0.352634507	1336680.0	0.0	1665840.0	1635540.0	4638060.0
12	0	1	0	1	1	0	1	1	4	46141000.0	0.0	20812500.0	14729000.0	0.564882319	0.0	0.254797539	0.180320142	81682500	10110114	0.288198083	0.0	0.359167411	0.352634507	1336680.0	0.0	1665840.0	1635540.0	4638060.0
24	0	1	0	1	1	0	1	1	4	114298000.0	0.0	48564000.0	31268000.0	0.588770412	0.0	0.250162262	0.161067326	194130000	10110114	0.288198083	0.0	0.359167411	0.352634507	1336680.0	0.0	1665840.0	1635540.0	4638060.0
48	0	1	0	1	1	0	1	1	4	116206000.0	0.0	25466000.0	44046000.0	0.625712101	0.0	0.137121873	0.237166026	185718000	10110114	0.288198083	0.0	0.359167411	0.352634507	1336680.0	0.0	1665840.0	1635540.0	4638060.0
72	0	1	0	1	1	0	1	1	4	118640000.0	0.0	414000.0	98000.0	0.995702968	0.0	0.003474554	0.000822479	119152000	10110114	0.288198083	0.0	0.359167411	0.352634507	1336680.0	0.0	1665840.0	1635540.0	4638060.0
6	0	1	0	1	1	1	0	1	1	2704200.0	2791600.0	0.0	4161400.0	0.280019053	0.289069295	0.0	0.430911651	9657200	10111011	0.3269167	0.216096231	0.0	0.456987068	1064820.0	703860.0	0.0	1488480.0	3257160.0
12	0	1	0	1	1	1	0	1	1	35691000.0	15905000.0	0.0	17357500.0	0.517609693	0.230662693	0.0	0.251727614	68953500	10111011	0.3269167	0.216096231	0.0	0.456987068	1064820.0	703860.0	0.0	1488480.0	3257160.0
24	0	1	0	1	1	1	0	1	1	98868000.0	29942000.0	0.0	52316000.0	0.545852059	0.165310336	0.0	0.288837605	181126000	10111011	0.3269167	0.216096231	0.0	0.456987068	1064820.0	703860.0	0.0	1488480.0	3257160.0
48	0	1	0	1	1	1	0	1	1	101088000.0	43886000.0	0.0	57094000.0	0.500267237	0.217184314	0.0	0.282548449	202068000	10111011	0.3269167	0.216096231	0.0	0.456987068	1064820.0	703860.0	0.0	1488480.0	3257160.0
72	0	1	0	1	1	1	0	1	1	102916000.0	24000.0	0.0	608000.0	0.99389655	0.000231777	0.0	0.005871673	103548000	10111011	0.3269167	0.216096231	0.0	0.456987068	1064820.0	703860.0	0.0	1488480.0	3257160.0
6	0	1	0	1	1	1	0	1	2	2800600.0	2387000.0	0.0	5256200.0	0.268159099	0.228556656	0.0	0.503284245	10443800	10111012	0.300051474	0.20140696	0.0	0.498541565	1259100.0	845160.0	0.0	2092020.0	4196280.0
12	0	1	0	1	1	1	0	1	2	40152500.0	18256000.0	0.0	26303500.0	0.473988337	0.215506658	0.0	0.310505005	84712000	10111012	0.300051474	0.20140696	0.0	0.498541565	1259100.0	845160.0	0.0	2092020.0	4196280.0
24	0	1	0	1	1	1	0	1	2	96662000.0	31738000.0	0.0	72796000.0	0.480436987	0.157746675	0.0	0.361816338	201196000	10111012	0.300051474	0.20140696	0.0	0.498541565	1259100.0	845160.0	0.0	2092020.0	4196280.0
48	0	1	0	1	1	1	0	1	2	105110000.0	58666000.0	0.0	80982000.0	0.429444594	0.239689816	0.0	0.33086559	244758000	10111012	0.300051474	0.20140696	0.0	0.498541565	1259100.0	845160.0	0.0	2092020.0	4196280.0
72	0	1	0	1	1	1	0	1	2	107616000.0	26000.0	0.0	688000.0	0.993409028	0.000240007	0.0	0.006350965	108330000	10111012	0.300051474	0.20140696	0.0	0.498541565	1259100.0	845160.0	0.0	2092020.0	4196280.0
6	0	1	0	1	1	1	0	1	3	3040600.0	2535200.0	0.0	4848200.0	0.291692249	0.243207982	0.0	0.46509977	10424000	10111013	0.319261494	0.202755756	0.0	0.47798275	1263720.0	802560.0	0.0	1891980.0	3958260.0
12	0	1	0	1	1	1	0	1	3	47254000.0	13860000.0	0.0	21227500.0	0.5738783	0.168323385	0.0	0.257798316	82341500	10111013	0.319261494	0.202755756	0.0	0.47798275	1263720.0	802560.0	0.0	1891980.0	3958260.0
24	0	1	0	1	1	1	0	1	3	108636000.0	26750000.0	0.0	53976000.0	0.573694828	0.141263823	0.0	0.285041349	189362000	10111013	0.319261494	0.202755756	0.0	0.47798275	1263720.0	802560.0	0.0	1891980.0	3958260.0
48	0	1	0	1	1	1	0	1	3	105580000.0	49468000.0	0.0	60500000.0	0.489821293	0.229498766	0.0	0.280679941	215548000	10111013	0.319261494	0.202755756	0.0	0.47798275	1263720.0	802560.0	0.0	1891980.0	3958260.0
72	0	1	0	1	1	1	0	1	3	104066000.0	0.0	0.0	340000.0	0.996743482	0.0	0.0	0.003256518	104406000	10111013	0.319261494	0.202755756	0.0	0.47798275	1263720.0	802560.0	0.0	1891980.0	3958260.0
6	0	1	0	1	1	1	0	1	4	3385000.0	2621200.0	0.0	3834800.0	0.343969109	0.266355045	0.0	0.389675846	9841000	10111014	0.389798791	0.20205349	0.0	0.408147719	1412280.0	732060.0	0.0	1478760.0	3623100.0
12	0	1	0	1	1	1	0	1	4	38794000.0	13236500.0	0.0	15304500.0	0.576134254	0.196576817	0.0	0.227288928	67335000	10111014	0.389798791	0.20205349	0.0	0.408147719	1412280.0	732060.0	0.0	1478760.0	3623100.0
24	0	1	0	1	1	1	0	1	4	107846000.0	57090000.0	0.0	53146000.0	0.49452041	0.261782265	0.0	0.243697325	218082000	10111014	0.389798791	0.20205349	0.0	0.408147719	1412280.0	732060.0	0.0	1478760.0	3623100.0
48	0	1	0	1	1	1	0	1	4	126930000.0	52706000.0	0.0	52008000.0	0.547952893	0.227530176	0.0	0.224516931	231644000	10111014	0.389798791	0.20205349	0.0	0.408147719	1412280.0	732060.0	0.0	1478760.0	3623100.0
72	0	1	0	1	1	1	0	1	4	119398000.0	24000.0	0.0	24000.0	0.999598145	0.000200928	0.0	0.000200928	119446000	10111014	0.389798791	0.20205349	0.0	0.408147719	1412280.0	732060.0	0.0	1478760.0	3623100.0
6	0	1	0	1	1	1	1	0	1	2985000.0	2292000.0	1331600.0	0.0	0.451684169	0.346820809	0.201495022	0.0	6608600	10111101	0.410682597	0.121090205	0.468227198	0.0	1515850.0	446950.0	1728250.0	0.0	3691050.0
12	0	1	0	1	1	1	1	0	1	33470000.0	15803000.0	12401500.0	0.0	0.542687821	0.256232316	0.201079863	0.0	61674500	10111101	0.410682597	0.121090205	0.468227198	0.0	1515850.0	446950.0	1728250.0	0.0	3691050.0
24	0	1	0	1	1	1	1	0	1	82914000.0	58074000.0	49452000.0	0.0	0.435381222	0.30494644	0.259672338	0.0	190440000	10111101	0.410682597	0.121090205	0.468227198	0.0	1515850.0	446950.0	1728250.0	0.0	3691050.0
48	0	1	0	1	1	1	1	0	1	88978000.0	26618000.0	19310000.0	0.0	0.659555542	0.197307755	0.143136703	0.0	134906000	10111101	0.410682597	0.121090205	0.468227198	0.0	1515850.0	446950.0	1728250.0	0.0	3691050.0
72	0	1	0	1	1	1	1	0	1	91708000.0	1340000.0	96000.0	0.0	0.984583011	0.014386327	0.001030662	0.0	93144000	10111101	0.410682597	0.121090205	0.468227198	0.0	1515850.0	446950.0	1728250.0	0.0	3691050.0
6	0	1	0	1	1	1	1	0	2	4245800.0	2131200.0	1507000.0	0.0	0.538533739	0.270319635	0.191146626	0.0	7884000	10111102	0.480555107	0.102804086	0.416640806	0.0	1935700.0	414100.0	1678250.0	0.0	4028050.0
12	0	1	0	1	1	1	1	0	2	33326000.0	11101500.0	9645000.0	0.0	0.616320681	0.205307689	0.178371631	0.0	54072500	10111102	0.480555107	0.102804086	0.416640806	0.0	1935700.0	414100.0	1678250.0	0.0	4028050.0
24	0	1	0	1	1	1	1	0	2	99638000.0	42028000.0	45364000.0	0.0	0.532738063	0.224712613	0.242549324	0.0	187030000	10111102	0.480555107	0.102804086	0.416640806	0.0	1935700.0	414100.0	1678250.0	0.0	4028050.0
48	0	1	0	1	1	1	1	0	2	100134000.0	19218000.0	16712000.0	0.0	0.73593309	0.141242357	0.122824553	0.0	136064000	10111102	0.480555107	0.102804086	0.416640806	0.0	1935700.0	414100.0	1678250.0	0.0	4028050.0
72	0	1	0	1	1	1	1	0	2	100394000.0	874000.0	54000.0	0.0	0.990841081	0.008625965	0.000532954	0.0	101322000	10111102	0.480555107	0.102804086	0.416640806	0.0	1935700.0	414100.0	1678250.0	0.0	4028050.0
6	0	1	0	1	1	1	1	0	3	2432800.0	2209400.0	1659000.0	0.0	0.38608519	0.350631626	0.263283184	0.0	6301200	10111103	0.339018797	0.13391745	0.527063753	0.0	1197550.0	473050.0	1861800.0	0.0	3532400.0
12	0	1	0	1	1	1	1	0	3	24779500.0	15219000.0	12359500.0	0.0	0.47327056	0.290671913	0.236057527	0.0	52358000	10111103	0.339018797	0.13391745	0.527063753	0.0	1197550.0	473050.0	1861800.0	0.0	3532400.0
24	0	1	0	1	1	1	1	0	3	62038000.0	51106000.0	45320000.0	0.0	0.39149586	0.322508582	0.285995557	0.0	158464000	10111103	0.339018797	0.13391745	0.527063753	0.0	1197550.0	473050.0	1861800.0	0.0	3532400.0
48	0	1	0	1	1	1	1	0	3	68550000.0	27374000.0	25858000.0	0.0	0.562891068	0.224778703	0.212330229	0.0	121782000	10111103	0.339018797	0.13391745	0.527063753	0.0	1197550.0	473050.0	1861800.0	0.0	3532400.0
72	0	1	0	1	1	1	1	0	3	67986000.0	11756000.0	156000.0	0.0	0.85090991	0.1471376	0.001952489	0.0	79898000	10111103	0.339018797	0.13391745	0.527063753	0.0	1197550.0	473050.0	1861800.0	0.0	3532400.0
6	0	1	0	1	1	1	1	1	1	2508200.0	1756800.0	1003200.0	1680000.0	0.360985579	0.252842463	0.144382718	0.24178924	6948200	10111111	0.308965597	0.081501216	0.288497625	0.321035561	1333650.0	351800.0	1245300.0	1385750.0	4316500.0
12	0	1	0	1	1	1	1	1	1	30013000.0	11033500.0	9055000.0	10021500.0	0.49919332	0.18351546	0.15060792	0.166683299	60123000	10111111	0.308965597	0.081501216	0.288497625	0.321035561	1333650.0	351800.0	1245300.0	1385750.0	4316500.0
24	0	1	0	1	1	1	1	1	1	76300000.0	21776000.0	32620000.0	16968000.0	0.51671362	0.147469932	0.220906924	0.114909524	147664000	10111111	0.308965597	0.081501216	0.288497625	0.321035561	1333650.0	351800.0	1245300.0	1385750.0	4316500.0
48	0	1	0	1	1	1	1	1	1	77876000.0	18888000.0	17092000.0	14692000.0	0.605812615	0.146933441	0.132962006	0.114291938	128548000	10111111	0.308965597	0.081501216	0.288497625	0.321035561	1333650.0	351800.0	1245300.0	1385750.0	4316500.0
72	0	1	0	1	1	1	1	1	1	73074000.0	564000.0	18000.0	2830000.0	0.955390529	0.007373898	0.000235337	0.037000235	76486000	10111111	0.308965597	0.081501216	0.288497625	0.321035561	1333650.0	351800.0	1245300.0	1385750.0	4316500.0
6	0	1	0	1	1	1	1	1	2	2780000.0	1677800.0	870000.0	1670800.0	0.397222302	0.239733661	0.124310576	0.238733461	6998600	10111112	0.32259883	0.061444956	0.254532783	0.361423432	1573750.0	299750.0	1241700.0	1763150.0	4878350.0
12	0	1	0	1	1	1	1	1	2	30596500.0	11207000.0	9099000.0	9889500.0	0.503298131	0.184349914	0.149674299	0.162677655	60792000	10111112	0.32259883	0.061444956	0.254532783	0.361423432	1573750.0	299750.0	1241700.0	1763150.0	4878350.0
24	0	1	0	1	1	1	1	1	2	89376000.0	17542000.0	29574000.0	19308000.0	0.573658537	0.112593068	0.189820282	0.123928113	155800000	10111112	0.32259883	0.061444956	0.254532783	0.361423432	1573750.0	299750.0	1241700.0	1763150.0	4878350.0
48	0	1	0	1	1	1	1	1	2	86734000.0	15284000.0	16294000.0	14292000.0	0.654082833	0.115260475	0.122877138	0.107779554	132604000	10111112	0.32259883	0.061444956	0.254532783	0.361423432	1573750.0	299750.0	1241700.0	1763150.0	4878350.0
72	0	1	0	1	1	1	1	1	2	80470000.0	372000.0	0.0	2870000.0	0.96127198	0.004443807	0.0	0.034284213	83712000	10111112	0.32259883	0.061444956	0.254532783	0.361423432	1573750.0	299750.0	1241700.0	1763150.0	4878350.0
6	0	1	0	1	1	1	1	1	3	2797600.0	1907600.0	1185400.0	1907600.0	0.358749455	0.244620553	0.152009438	0.244620553	7798200	10111113	0.29570688	0.066017597	0.301681783	0.33659374	1309050.0	292250.0	1335500.0	1490050.0	4426850.0
12	0	1	0	1	1	1	1	1	3	28117500.0	12868000.0	9586500.0	9499000.0	0.468071116	0.214213181	0.159586156	0.158129547	60071000	10111113	0.29570688	0.066017597	0.301681783	0.33659374	1309050.0	292250.0	1335500.0	1490050.0	4426850.0
24	0	1	0	1	1	1	1	1	3	75666000.0	16834000.0	28868000.0	18004000.0	0.542906753	0.120784663	0.207129122	0.129179462	139372000	10111113	0.29570688	0.066017597	0.301681783	0.33659374	1309050.0	292250.0	1335500.0	1490050.0	4426850.0
48	0	1	0	1	1	1	1	1	3	83668000.0	13630000.0	21790000.0	19890000.0	0.602023342	0.098073076	0.156787405	0.143116177	138978000	10111113	0.29570688	0.066017597	0.301681783	0.33659374	1309050.0	292250.0	1335500.0	1490050.0	4426850.0
72	0	1	0	1	1	1	1	1	3	81214000.0	1968000.0	78000.0	3300000.0	0.938239372	0.022735675	0.000901109	0.038123845	86560000	10111113	0.29570688	0.066017597	0.301681783	0.33659374	1309050.0	292250.0	1335500.0	1490050.0	4426850.0
6	0	1	1	0	1	0	1	1	1	7677200.0	0.0	10025800.0	3330000.0	0.365007369	0.0	0.476669995	0.158322636	21033000	11010111	0.449604417	0.0	0.325855802	0.224539782	1387740.0	0.0	1005780.0	693060.0	3086580.0
12	0	1	1	0	1	0	1	1	1	70915500.0	0.0	47478000.0	18074500.0	0.519649295	0.0	0.347905736	0.132444969	136468000	11010111	0.449604417	0.0	0.325855802	0.224539782	1387740.0	0.0	1005780.0	693060.0	3086580.0
24	0	1	1	0	1	0	1	1	1	150312000.0	0.0	72014000.0	30056000.0	0.595573377	0.0	0.285337306	0.119089317	252382000	11010111	0.449604417	0.0	0.325855802	0.224539782	1387740.0	0.0	1005780.0	693060.0	3086580.0
48	0	1	1	0	1	0	1	1	1	141200000.0	0.0	47114000.0	42510000.0	0.611721485	0.0	0.204112224	0.184166291	230824000	11010111	0.449604417	0.0	0.325855802	0.224539782	1387740.0	0.0	1005780.0	693060.0	3086580.0
72	0	1	1	0	1	0	1	1	1	136914000.0	0.0	0.0	296000.0	0.997842723	0.0	0.0	0.002157277	137210000	11010111	0.449604417	0.0	0.325855802	0.224539782	1387740.0	0.0	1005780.0	693060.0	3086580.0
6	0	1	1	0	1	0	1	1	2	7156000.0	0.0	9896200.0	3857400.0	0.342235146	0.0	0.473284998	0.184479856	20909600	11010112	0.450254582	0.0	0.328343517	0.221401901	1591740.0	0.0	1160760.0	782700.0	3535200.0
12	0	1	1	0	1	0	1	1	2	69210500.0	0.0	45924500.0	16718000.0	0.524906525	0.0	0.348300759	0.126792716	131853000	11010112	0.450254582	0.0	0.328343517	0.221401901	1591740.0	0.0	1160760.0	782700.0	3535200.0
24	0	1	1	0	1	0	1	1	2	110246000.0	0.0	57464000.0	21900000.0	0.581435578	0.0	0.303064184	0.115500237	189610000	11010112	0.450254582	0.0	0.328343517	0.221401901	1591740.0	0.0	1160760.0	782700.0	3535200.0
48	0	1	1	0	1	0	1	1	2	126996000.0	0.0	42482000.0	36148000.0	0.617606723	0.0	0.206598387	0.17579489	205626000	11010112	0.450254582	0.0	0.328343517	0.221401901	1591740.0	0.0	1160760.0	782700.0	3535200.0
72	0	1	1	0	1	0	1	1	2	121452000.0	0.0	24000.0	94000.0	0.999029366	0.0	0.000197417	0.000773217	121570000	11010112	0.450254582	0.0	0.328343517	0.221401901	1591740.0	0.0	1160760.0	782700.0	3535200.0
6	0	1	1	0	1	0	1	1	3	8153800.0	0.0	10784600.0	4175000.0	0.352773716	0.0	0.466595135	0.180631149	23113400	11010113	0.485227012	0.0	0.329782345	0.184990644	1773660.0	0.0	1205460.0	676200.0	3655320.0
12	0	1	1	0	1	0	1	1	3	69959500.0	0.0	44359500.0	14545000.0	0.542894059	0.0	0.344235007	0.112870934	128864000	11010113	0.485227012	0.0	0.329782345	0.184990644	1773660.0	0.0	1205460.0	676200.0	3655320.0
24	0	1	1	0	1	0	1	1	3	100738000.0	0.0	54352000.0	24248000.0	0.561721442	0.0	0.30307018	0.135208377	179338000	11010113	0.485227012	0.0	0.329782345	0.184990644	1773660.0	0.0	1205460.0	676200.0	3655320.0
48	0	1	1	0	1	0	1	1	3	129970000.0	0.0	49150000.0	34854000.0	0.607410246	0.0	0.229700805	0.162888949	213974000	11010113	0.485227012	0.0	0.329782345	0.184990644	1773660.0	0.0	1205460.0	676200.0	3655320.0
72	0	1	1	0	1	0	1	1	3	129790000.0	0.0	0.0	448000.0	0.996560144	0.0	0.0	0.003439856	130238000	11010113	0.485227012	0.0	0.329782345	0.184990644	1773660.0	0.0	1205460.0	676200.0	3655320.0
6	0	1	1	0	1	0	1	1	4	8427200.0	0.0	9588200.0	2911000.0	0.402706629	0.0	0.458186788	0.139106583	20926400	11010114	0.453926113	0.0	0.330295688	0.215778199	1551120.0	0.0	1128660.0	737340.0	3417120.0
12	0	1	1	0	1	0	1	1	4	68296000.0	0.0	52330000.0	17332000.0	0.495049218	0.0	0.379318343	0.125632439	137958000	11010114	0.453926113	0.0	0.330295688	0.215778199	1551120.0	0.0	1128660.0	737340.0	3417120.0
24	0	1	1	0	1	0	1	1	4	115466000.0	0.0	60508000.0	27860000.0	0.566470756	0.0	0.296849397	0.136679847	203834000	11010114	0.453926113	0.0	0.330295688	0.215778199	1551120.0	0.0	1128660.0	737340.0	3417120.0
48	0	1	1	0	1	0	1	1	4	121090000.0	0.0	48770000.0	33968000.0	0.594079322	0.0	0.239270365	0.166650313	203828000	11010114	0.453926113	0.0	0.330295688	0.215778199	1551120.0	0.0	1128660.0	737340.0	3417120.0
72	0	1	1	0	1	0	1	1	4	117486000.0	0.0	0.0	564000.0	0.995222363	0.0	0.0	0.004777637	118050000	11010114	0.453926113	0.0	0.330295688	0.215778199	1551120.0	0.0	1128660.0	737340.0	3417120.0
6	0	1	1	0	1	1	1	0	1	9759400.0	7347000.0	6891200.0	0.0	0.406682335	0.306155616	0.28716205	0.0	23997600	11011101	0.448464232	0.273812162	0.277723606	0.0	2428380.0	1482660.0	1503840.0	0.0	5414880.0
12	0	1	1	0	1	1	1	0	1	30387000.0	16254500.0	15421500.0	0.0	0.489615391	0.261903227	0.248481382	0.0	62063000	11011101	0.448464232	0.273812162	0.277723606	0.0	2428380.0	1482660.0	1503840.0	0.0	5414880.0
24	0	1	1	0	1	1	1	0	1	83216000.0	35486000.0	43042000.0	0.0	0.514492037	0.219396083	0.266111881	0.0	161744000	11011101	0.448464232	0.273812162	0.277723606	0.0	2428380.0	1482660.0	1503840.0	0.0	5414880.0
48	0	1	1	0	1	1	1	0	1	74910000.0	22690000.0	30794000.0	0.0	0.583438478	0.176721654	0.239839868	0.0	128394000	11011101	0.448464232	0.273812162	0.277723606	0.0	2428380.0	1482660.0	1503840.0	0.0	5414880.0
72	0	1	1	0	1	1	1	0	1	66436000.0	8000.0	4902000.0	0.0	0.931180445	0.00011213	0.068707426	0.0	71346000	11011101	0.448464232	0.273812162	0.277723606	0.0	2428380.0	1482660.0	1503840.0	0.0	5414880.0
6	0	1	1	0	1	1	1	0	2	8738400.0	6672400.0	6222800.0	0.0	0.403927224	0.308427631	0.287645145	0.0	21633600	11011102	0.448120031	0.278971081	0.272908888	0.0	1951500.0	1214880.0	1188480.0	0.0	4354860.0
12	0	1	1	0	1	1	1	0	2	32203000.0	21083000.0	17653000.0	0.0	0.453953397	0.297199002	0.248847601	0.0	70939000	11011102	0.448120031	0.278971081	0.272908888	0.0	1951500.0	1214880.0	1188480.0	0.0	4354860.0
24	0	1	1	0	1	1	1	0	2	81920000.0	40006000.0	41906000.0	0.0	0.500024415	0.244189169	0.255786415	0.0	163832000	11011102	0.448120031	0.278971081	0.272908888	0.0	1951500.0	1214880.0	1188480.0	0.0	4354860.0
48	0	1	1	0	1	1	1	0	2	72750000.0	22776000.0	29754000.0	0.0	0.580699234	0.181800766	0.2375	0.0	125280000	11011102	0.448120031	0.278971081	0.272908888	0.0	1951500.0	1214880.0	1188480.0	0.0	4354860.0
72	0	1	1	0	1	1	1	0	2	63058000.0	50000.0	3354000.0	0.0	0.948782763	0.00075231	0.050464927	0.0	66462000	11011102	0.448120031	0.278971081	0.272908888	0.0	1951500.0	1214880.0	1188480.0	0.0	4354860.0
6	0	1	1	0	1	1	1	0	3	24051400.0	8536800.0	6344400.0	0.0	0.617770198	0.219271253	0.162958549	0.0	38932600	11011103	0.399703708	0.291771031	0.308525261	0.0	1570260.0	1146240.0	1212060.0	0.0	3928560.0
12	0	1	1	0	1	1	1	0	3	52161000.0	26071000.0	17254000.0	0.0	0.546268563	0.27303479	0.180696647	0.0	95486000	11011103	0.399703708	0.291771031	0.308525261	0.0	1570260.0	1146240.0	1212060.0	0.0	3928560.0
24	0	1	1	0	1	1	1	0	3	110992000.0	45148000.0	37098000.0	0.0	0.57437978	0.233639346	0.191980873	0.0	193238000	11011103	0.399703708	0.291771031	0.308525261	0.0	1570260.0	1146240.0	1212060.0	0.0	3928560.0
48	0	1	1	0	1	1	1	0	3	110898000.0	30462000.0	1988000.0	0.0	0.773627815	0.212503837	0.013868348	0.0	143348000	11011103	0.399703708	0.291771031	0.308525261	0.0	1570260.0	1146240.0	1212060.0	0.0	3928560.0
72	0	1	1	0	1	1	1	0	3	97700000.0	156000.0	0.0	0.0	0.998405821	0.001594179	0.0	0.0	97856000	11011103	0.399703708	0.291771031	0.308525261	0.0	1570260.0	1146240.0	1212060.0	0.0	3928560.0
6	0	1	1	0	1	1	1	0	4	28278200.0	7720600.0	8901000.0	0.0	0.629806814	0.171951768	0.198241418	0.0	44899800	11011104	0.340239341	0.284178811	0.375581848	0.0	1206060.0	1007340.0	1331340.0	0.0	3544740.0
12	0	1	1	0	1	1	1	0	4	45052000.0	23002500.0	27466000.0	0.0	0.471647447	0.240812182	0.287540371	0.0	95520500	11011104	0.340239341	0.284178811	0.375581848	0.0	1206060.0	1007340.0	1331340.0	0.0	3544740.0
24	0	1	1	0	1	1	1	0	4	90622000.0	31386000.0	44640000.0	0.0	0.543792905	0.188337094	0.267870001	0.0	166648000	11011104	0.340239341	0.284178811	0.375581848	0.0	1206060.0	1007340.0	1331340.0	0.0	3544740.0
48	0	1	1	0	1	1	1	0	4	100360000.0	25642000.0	3098000.0	0.0	0.777381875	0.198621224	0.023996902	0.0	129100000	11011104	0.340239341	0.284178811	0.375581848	0.0	1206060.0	1007340.0	1331340.0	0.0	3544740.0
72	0	1	1	0	1	1	1	0	4	92718000.0	126000.0	20000.0	0.0	0.998427808	0.001356823	0.000215369	0.0	92864000	11011104	0.340239341	0.284178811	0.375581848	0.0	1206060.0	1007340.0	1331340.0	0.0	3544740.0
6	0	1	1	0	1	1	1	0	5	28510000.0	9561600.0	10595400.0	0.0	0.585817905	0.196469887	0.217712207	0.0	48667000	11011105	0.585817905	0.196469887	0.217712207	0.0	28510000.0	9561600.0	10595400.0	0.0	48667000.0
12	0	1	1	0	1	1	1	0	5	52748000.0	27521000.0	32449500.0	0.0	0.467962224	0.244156904	0.287880871	0.0	112718500	11011105	0.585817905	0.196469887	0.217712207	0.0	28510000.0	9561600.0	10595400.0	0.0	48667000.0
24	0	1	1	0	1	1	1	0	5	110930000.0	39744000.0	53528000.0	0.0	0.543236599	0.194630807	0.262132594	0.0	204202000	11011105	0.585817905	0.196469887	0.217712207	0.0	28510000.0	9561600.0	10595400.0	0.0	48667000.0
48	0	1	1	0	1	1	1	0	5	98220000.0	18306000.0	2800000.0	0.0	0.823123209	0.153411662	0.023465129	0.0	119326000	11011105	0.585817905	0.196469887	0.217712207	0.0	28510000.0	9561600.0	10595400.0	0.0	48667000.0
72	0	1	1	0	1	1	1	0	5	101138000.0	220000.0	0.0	0.0	0.997829476	0.002170524	0.0	0.0	101358000	11011105	0.585817905	0.196469887	0.217712207	0.0	28510000.0	9561600.0	10595400.0	0.0	48667000.0
6	0	1	1	0	1	1	1	1	1	10903400.0	7097000.0	7512200.0	3937000.0	0.370239324	0.240987993	0.255086657	0.133686026	29449600	11011111	0.317001894	0.196618408	0.251397814	0.234981884	1275660.0	791220.0	1011660.0	945600.0	4024140.0
12	0	1	1	0	1	1	1	1	1	40666500.0	19812500.0	21191000.0	5459500.0	0.466736295	0.227391412	0.243212689	0.062659604	87129500	11011111	0.317001894	0.196618408	0.251397814	0.234981884	1275660.0	791220.0	1011660.0	945600.0	4024140.0
24	0	1	1	0	1	1	1	1	1	92364000.0	36444000.0	43246000.0	12586000.0	0.500238302	0.197378683	0.234217938	0.068165078	184640000	11011111	0.317001894	0.196618408	0.251397814	0.234981884	1275660.0	791220.0	1011660.0	945600.0	4024140.0
48	0	1	1	0	1	1	1	1	1	89610000.0	24240000.0	4504000.0	1390000.0	0.748346472	0.202431855	0.037613576	0.011608097	119744000	11011111	0.317001894	0.196618408	0.251397814	0.234981884	1275660.0	791220.0	1011660.0	945600.0	4024140.0
72	0	1	1	0	1	1	1	1	1	81278000.0	176000.0	0.0	1890000.0	0.975211173	0.00211173	0.0	0.022677097	83344000	11011111	0.317001894	0.196618408	0.251397814	0.234981884	1275660.0	791220.0	1011660.0	945600.0	4024140.0
6	0	1	1	0	1	1	1	1	2	9010200.0	6028400.0	6612800.0	3524800.0	0.357885622	0.239448368	0.262660767	0.140005243	25176200	11011112	0.2771483	0.201443899	0.25667636	0.264731442	995040.0	723240.0	921540.0	950460.0	3590280.0
12	0	1	1	0	1	1	1	1	2	38236500.0	18719000.0	20473500.0	6058500.0	0.457990717	0.224213206	0.245228328	0.07256775	83487500	11011112	0.2771483	0.201443899	0.25667636	0.264731442	995040.0	723240.0	921540.0	950460.0	3590280.0
24	0	1	1	0	1	1	1	1	2	83568000.0	33340000.0	38930000.0	13254000.0	0.494216166	0.197170771	0.230229697	0.078383365	169092000	11011112	0.2771483	0.201443899	0.25667636	0.264731442	995040.0	723240.0	921540.0	950460.0	3590280.0
48	0	1	1	0	1	1	1	1	2	87594000.0	25628000.0	5180000.0	1686000.0	0.729415096	0.213410166	0.043135034	0.014039704	120088000	11011112	0.2771483	0.201443899	0.25667636	0.264731442	995040.0	723240.0	921540.0	950460.0	3590280.0
72	0	1	1	0	1	1	1	1	2	88184000.0	90000.0	0.0	1978000.0	0.97708638	0.000997208	0.0	0.021916412	90252000	11011112	0.2771483	0.201443899	0.25667636	0.264731442	995040.0	723240.0	921540.0	950460.0	3590280.0
6	0	1	1	0	1	1	1	1	3	9896600.0	6625400.0	7248600.0	3970400.0	0.356749937	0.238830612	0.261295555	0.143123896	27741000	11011113	0.261857437	0.200719671	0.254575051	0.282847841	916920.0	702840.0	891420.0	990420.0	3501600.0
12	0	1	1	0	1	1	1	1	3	41054000.0	18755500.0	22393000.0	6325500.0	0.463740286	0.211859525	0.25294822	0.07145197	88528000	11011113	0.261857437	0.200719671	0.254575051	0.282847841	916920.0	702840.0	891420.0	990420.0	3501600.0
24	0	1	1	0	1	1	1	1	3	92504000.0	37684000.0	42364000.0	14998000.0	0.49322314	0.200927753	0.225881098	0.079968009	187550000	11011113	0.261857437	0.200719671	0.254575051	0.282847841	916920.0	702840.0	891420.0	990420.0	3501600.0
48	0	1	1	0	1	1	1	1	3	85550000.0	23026000.0	4694000.0	1334000.0	0.746483543	0.200917944	0.040958431	0.011640082	114604000	11011113	0.261857437	0.200719671	0.254575051	0.282847841	916920.0	702840.0	891420.0	990420.0	3501600.0
72	0	1	1	0	1	1	1	1	3	89566000.0	110000.0	0.0	936000.0	0.988456275	0.001213967	0.0	0.010329758	90612000	11011113	0.261857437	0.200719671	0.254575051	0.282847841	916920.0	702840.0	891420.0	990420.0	3501600.0
6	1	0	0	1	0	1	1	1	1	0.0	11483200.0	6711000.0	3900200.0	0.0	0.519733507	0.303742125	0.176524368	22094400	100101111	0.0	0.300534033	0.42818663	0.271279337	0.0	769860.0	1096860.0	694920.0	2561640.0
12	1	0	0	1	0	1	1	1	1	0.0	66949500.0	32625500.0	11597500.0	0.0	0.602212777	0.293467359	0.104319863	111172500	100101111	0.0	0.300534033	0.42818663	0.271279337	0.0	769860.0	1096860.0	694920.0	2561640.0
24	1	0	0	1	0	1	1	1	1	0.0	103284000.0	41732000.0	41370000.0	0.0	0.554140332	0.223900937	0.221958731	186386000	100101111	0.0	0.300534033	0.42818663	0.271279337	0.0	769860.0	1096860.0	694920.0	2561640.0
48	1	0	0	1	0	1	1	1	1	0.0	119992600.0	11054200.0	37050000.0	0.0	0.713830364	0.065760919	0.220408717	168096800	100101111	0.0	0.300534033	0.42818663	0.271279337	0.0	769860.0	1096860.0	694920.0	2561640.0
72	1	0	0	1	0	1	1	1	1	0.0	34070000.0	394000.0	39244000.0	0.0	0.462229337	0.005345417	0.532425246	73708000	100101111	0.0	0.300534033	0.42818663	0.271279337	0.0	769860.0	1096860.0	694920.0	2561640.0
6	1	0	0	1	0	1	1	1	2	0.0	10772000.0	7709800.0	3655000.0	0.0	0.486610531	0.348279788	0.165109682	22136800	100101112	0.0	0.299445514	0.452219103	0.248335383	0.0	774420.0	1169520.0	642240.0	2586180.0
12	1	0	0	1	0	1	1	1	2	0.0	65307500.0	37406000.0	11869000.0	0.0	0.569960509	0.326454738	0.103584753	114582500	100101112	0.0	0.299445514	0.452219103	0.248335383	0.0	774420.0	1169520.0	642240.0	2586180.0
24	1	0	0	1	0	1	1	1	2	0.0	107388000.0	54590000.0	38240000.0	0.0	0.536355373	0.272652808	0.190991819	200218000	100101112	0.0	0.299445514	0.452219103	0.248335383	0.0	774420.0	1169520.0	642240.0	2586180.0
48	1	0	0	1	0	1	1	1	2	0.0	117659400.0	16423600.0	39527600.0	0.0	0.677720139	0.094600215	0.227679646	173610600	100101112	0.0	0.299445514	0.452219103	0.248335383	0.0	774420.0	1169520.0	642240.0	2586180.0
72	1	0	0	1	0	1	1	1	2	0.0	32192000.0	286000.0	43266000.0	0.0	0.425010562	0.003775877	0.571213561	75744000	100101112	0.0	0.299445514	0.452219103	0.248335383	0.0	774420.0	1169520.0	642240.0	2586180.0
6	1	0	0	1	0	1	1	1	3	0.0	10324400.0	6543800.0	2657000.0	0.0	0.528773073	0.335146375	0.136080552	19525200	100101113	0.0	0.289437269	0.44851886	0.26204387	0.0	677700.0	1050180.0	613560.0	2341440.0
12	1	0	0	1	0	1	1	1	3	0.0	66244000.0	31621000.0	12276000.0	0.0	0.601447236	0.287095632	0.111457132	110141000	100101113	0.0	0.289437269	0.44851886	0.26204387	0.0	677700.0	1050180.0	613560.0	2341440.0
24	1	0	0	1	0	1	1	1	3	0.0	102730000.0	51804000.0	31510000.0	0.0	0.552181204	0.278450259	0.169368536	186044000	100101113	0.0	0.289437269	0.44851886	0.26204387	0.0	677700.0	1050180.0	613560.0	2341440.0
48	1	0	0	1	0	1	1	1	3	0.0	96873400.0	13619200.0	21922200.0	0.0	0.731590426	0.102852551	0.165557022	132414800	100101113	0.0	0.289437269	0.44851886	0.26204387	0.0	677700.0	1050180.0	613560.0	2341440.0
72	1	0	0	1	0	1	1	1	3	0.0	20384000.0	144000.0	28256000.0	0.0	0.417841915	0.002951787	0.579206297	48784000	100101113	0.0	0.289437269	0.44851886	0.26204387	0.0	677700.0	1050180.0	613560.0	2341440.0
6	1	0	0	1	0	1	1	1	4	0.0	9389000.0	5874200.0	2658200.0	0.0	0.523898803	0.327775732	0.148325466	17921400	100101114	0.0	0.267719834	0.44188683	0.290393336	0.0	651780.0	1075800.0	706980.0	2434560.0
12	1	0	0	1	0	1	1	1	4	0.0	58133000.0	28923000.0	11464000.0	0.0	0.590062931	0.293574909	0.11636216	98520000	100101114	0.0	0.267719834	0.44188683	0.290393336	0.0	651780.0	1075800.0	706980.0	2434560.0
24	1	0	0	1	0	1	1	1	4	0.0	98050000.0	45948000.0	34002000.0	0.0	0.550842697	0.258134831	0.191022472	178000000	100101114	0.0	0.267719834	0.44188683	0.290393336	0.0	651780.0	1075800.0	706980.0	2434560.0
48	1	0	0	1	0	1	1	1	4	0.0	95543400.0	14208200.0	25547400.0	0.0	0.706164864	0.105013341	0.188821795	135299000	100101114	0.0	0.267719834	0.44188683	0.290393336	0.0	651780.0	1075800.0	706980.0	2434560.0
72	1	0	0	1	0	1	1	1	4	0.0	16930000.0	250000.0	28946000.0	0.0	0.367038113	0.005419937	0.62754195	46126000	100101114	0.0	0.267719834	0.44188683	0.290393336	0.0	651780.0	1075800.0	706980.0	2434560.0
6	1	0	0	1	1	0	1	1	5	7652200.0	0.0	5272600.0	3737800.0	0.459244056	0.0	0.31643321	0.224322735	16662600	100110115	0.416197953	0.0	0.400183579	0.183618467	1278660.0	0.0	1229460.0	564120.0	3072240.0
12	1	0	0	1	1	0	1	1	5	71576000.0	0.0	30450500.0	8229500.0	0.64918009	0.0	0.276179981	0.074639929	110256000	100110115	0.416197953	0.0	0.400183579	0.183618467	1278660.0	0.0	1229460.0	564120.0	3072240.0
24	1	0	0	1	1	0	1	1	5	118634000.0	0.0	42240000.0	18116000.0	0.662796804	0.0	0.235990837	0.101212358	178990000	100110115	0.416197953	0.0	0.400183579	0.183618467	1278660.0	0.0	1229460.0	564120.0	3072240.0
48	1	0	0	1	1	0	1	1	5	119183200.0	0.0	15751000.0	10400600.0	0.820059614	0.0	0.108377347	0.071563039	145334800	100110115	0.416197953	0.0	0.400183579	0.183618467	1278660.0	0.0	1229460.0	564120.0	3072240.0
72	1	0	0	1	1	0	1	1	5	126752000.0	0.0	24000.0	1156000.0	0.99077635	0.0	0.0001876	0.00903605	127932000	100110115	0.416197953	0.0	0.400183579	0.183618467	1278660.0	0.0	1229460.0	564120.0	3072240.0
6	1	0	0	1	1	0	1	1	6	7285600.0	0.0	5271800.0	4307000.0	0.432010626	0.0	0.312599322	0.255390052	16864400	100110116	0.390193554	0.0	0.393525048	0.216281399	1145460.0	0.0	1155240.0	634920.0	2935620.0
12	1	0	0	1	1	0	1	1	6	61901500.0	0.0	27411000.0	8934500.0	0.630059951	0.0	0.279000886	0.090939164	98247000	100110116	0.390193554	0.0	0.393525048	0.216281399	1145460.0	0.0	1155240.0	634920.0	2935620.0
24	1	0	0	1	1	0	1	1	6	119902000.0	0.0	41750000.0	25310000.0	0.641317487	0.0	0.22330741	0.135375103	186962000	100110116	0.390193554	0.0	0.393525048	0.216281399	1145460.0	0.0	1155240.0	634920.0	2935620.0
48	1	0	0	1	1	0	1	1	6	123085800.0	0.0	15789000.0	21796800.0	0.766070668	0.0	0.098268767	0.135660565	160671600	100110116	0.390193554	0.0	0.393525048	0.216281399	1145460.0	0.0	1155240.0	634920.0	2935620.0
72	1	0	0	1	1	0	1	1	6	131750000.0	0.0	0.0	686000.0	0.99482014	0.0	0.0	0.00517986	132436000	100110116	0.390193554	0.0	0.393525048	0.216281399	1145460.0	0.0	1155240.0	634920.0	2935620.0
6	1	0	0	1	1	0	1	1	7	8892600.0	0.0	5503600.0	4530000.0	0.469856601	0.0	0.290792658	0.239350741	18926200	100110117	0.430826552	0.0	0.372291401	0.196882047	1318200.0	0.0	1139100.0	602400.0	3059700.0
12	1	0	0	1	1	0	1	1	7	73451000.0	0.0	28645000.0	8873500.0	0.661902595	0.0	0.258133992	0.079963413	110969500	100110117	0.430826552	0.0	0.372291401	0.196882047	1318200.0	0.0	1139100.0	602400.0	3059700.0
24	1	0	0	1	1	0	1	1	7	119462000.0	0.0	30788000.0	19984000.0	0.701751706	0.0	0.180856938	0.117391355	170234000	100110117	0.430826552	0.0	0.372291401	0.196882047	1318200.0	0.0	1139100.0	602400.0	3059700.0
48	1	0	0	1	1	0	1	1	7	131491400.0	0.0	10609600.0	5593600.0	0.890292536	0.0	0.071834718	0.037872746	147694600	100110117	0.430826552	0.0	0.372291401	0.196882047	1318200.0	0.0	1139100.0	602400.0	3059700.0
72	1	0	0	1	1	0	1	1	7	124572000.0	0.0	0.0	1006000.0	0.991989043	0.0	0.0	0.008010957	125578000	100110117	0.430826552	0.0	0.372291401	0.196882047	1318200.0	0.0	1139100.0	602400.0	3059700.0
6	1	0	0	1	1	0	1	1	8	8507800.0	0.0	5441600.0	4139800.0	0.470324835	0.0	0.300820379	0.228854786	18089200	100110118	0.43606906	0.0	0.387901914	0.176029025	1254780.0	0.0	1116180.0	506520.0	2877480.0
12	1	0	0	1	1	0	1	1	8	70606000.0	0.0	32098500.0	7679000.0	0.6396427	0.0	0.290790743	0.069566557	110383500	100110118	0.43606906	0.0	0.387901914	0.176029025	1254780.0	0.0	1116180.0	506520.0	2877480.0
24	1	0	0	1	1	0	1	1	8	122174000.0	0.0	37308000.0	17496000.0	0.690334392	0.0	0.210805863	0.098859745	176978000	100110118	0.43606906	0.0	0.387901914	0.176029025	1254780.0	0.0	1116180.0	506520.0	2877480.0
48	1	0	0	1	1	0	1	1	8	121607600.0	0.0	12920000.0	3807600.0	0.879079222	0.0	0.09339633	0.027524448	138335200	100110118	0.43606906	0.0	0.387901914	0.176029025	1254780.0	0.0	1116180.0	506520.0	2877480.0
72	1	0	0	1	1	0	1	1	8	117666000.0	0.0	46000.0	574000.0	0.994758467	0.0	0.000388888	0.004852645	118286000	100110118	0.43606906	0.0	0.387901914	0.176029025	1254780.0	0.0	1116180.0	506520.0	2877480.0
6	1	0	0	1	1	1	0	1	1	9523800.0	4957200.0	0.0	3939200.0	0.517030217	0.269117599	0.0	0.213852184	18420200	100111011	0.398303551	0.135017714	0.0	0.466678735	924120.0	313260.0	0.0	1082760.0	2320140.0
12	1	0	0	1	1	1	0	1	1	53262560.0	17594590.0	0.0	10027330.0	0.658501606	0.217527392	0.0	0.123971002	80884480	100111011	0.398303551	0.135017714	0.0	0.466678735	924120.0	313260.0	0.0	1082760.0	2320140.0
24	1	0	0	1	1	1	0	1	1	118358000.0	69256000.0	0.0	39552000.0	0.521019871	0.304869567	0.0	0.174110562	227166000	100111011	0.398303551	0.135017714	0.0	0.466678735	924120.0	313260.0	0.0	1082760.0	2320140.0
48	1	0	0	1	1	1	0	1	1	105080000.0	41130000.0	0.0	28826000.0	0.600333646	0.234980233	0.0	0.164686122	175036000	100111011	0.398303551	0.135017714	0.0	0.466678735	924120.0	313260.0	0.0	1082760.0	2320140.0
72	1	0	0	1	1	1	0	1	1	101778000.0	94000.0	0.0	302000.0	0.996124259	0.000919999	0.0	0.002955742	102174000	100111011	0.398303551	0.135017714	0.0	0.466678735	924120.0	313260.0	0.0	1082760.0	2320140.0
6	1	0	0	1	1	1	0	1	2	9699600.0	3957800.0	0.0	5381600.0	0.50945953	0.207878565	0.0	0.282661905	19039000	100111012	0.418886266	0.103846688	0.0	0.477267046	904920.0	224340.0	0.0	1031040.0	2160300.0
12	1	0	0	1	1	1	0	1	2	62919560.0	17025030.0	0.0	11742680.0	0.686240958	0.185685865	0.0	0.128073177	91687270	100111012	0.418886266	0.103846688	0.0	0.477267046	904920.0	224340.0	0.0	1031040.0	2160300.0
24	1	0	0	1	1	1	0	1	2	105790000.0	19956000.0	0.0	26958000.0	0.692778185	0.130684199	0.0	0.176537615	152704000	100111012	0.418886266	0.103846688	0.0	0.477267046	904920.0	224340.0	0.0	1031040.0	2160300.0
48	1	0	0	1	1	1	0	1	2	121890000.0	43574000.0	0.0	28404000.0	0.628726763	0.224761178	0.0	0.14651206	193868000	100111012	0.418886266	0.103846688	0.0	0.477267046	904920.0	224340.0	0.0	1031040.0	2160300.0
72	1	0	0	1	1	1	0	1	2	110948000.0	0.0	0.0	92000.0	0.99917147	0.0	0.0	0.00082853	111040000	100111012	0.418886266	0.103846688	0.0	0.477267046	904920.0	224340.0	0.0	1031040.0	2160300.0
6	1	0	0	1	1	1	0	1	3	10715800.0	4442000.0	0.0	5592800.0	0.516409164	0.214066099	0.0	0.269524737	20750600	100111013	0.450286677	0.092660526	0.0	0.457052797	994260.0	204600.0	0.0	1009200.0	2208060.0
12	1	0	0	1	1	1	0	1	3	60046530.0	14185930.0	0.0	11045810.0	0.704124626	0.166348708	0.0	0.129526666	85278270	100111013	0.450286677	0.092660526	0.0	0.457052797	994260.0	204600.0	0.0	1009200.0	2208060.0
24	1	0	0	1	1	1	0	1	3	114776000.0	20060000.0	0.0	30524000.0	0.694097726	0.121311079	0.0	0.184591195	165360000	100111013	0.450286677	0.092660526	0.0	0.457052797	994260.0	204600.0	0.0	1009200.0	2208060.0
48	1	0	0	1	1	1	0	1	3	101782000.0	30216000.0	0.0	18562000.0	0.676022848	0.200690755	0.0	0.123286397	150560000	100111013	0.450286677	0.092660526	0.0	0.457052797	994260.0	204600.0	0.0	1009200.0	2208060.0
72	1	0	0	1	1	1	0	1	3	111726000.0	0.0	0.0	140000.0	0.998748503	0.0	0.0	0.001251497	111866000	100111013	0.450286677	0.092660526	0.0	0.457052797	994260.0	204600.0	0.0	1009200.0	2208060.0
6	1	0	0	1	1	1	0	1	4	10323200.0	5157400.0	0.0	5531400.0	0.491300209	0.245450219	0.0	0.263249572	21012000	100111014	0.389437574	0.107422469	0.0	0.503139956	844620.0	232980.0	0.0	1091220.0	2168820.0
12	1	0	0	1	1	1	0	1	4	57723630.0	16552910.0	0.0	11867960.0	0.670079111	0.192152836	0.0	0.137768053	86144500	100111014	0.389437574	0.107422469	0.0	0.503139956	844620.0	232980.0	0.0	1091220.0	2168820.0
24	1	0	0	1	1	1	0	1	4	102222000.0	21904000.0	0.0	29578000.0	0.665057513	0.142507677	0.0	0.19243481	153704000	100111014	0.389437574	0.107422469	0.0	0.503139956	844620.0	232980.0	0.0	1091220.0	2168820.0
48	1	0	0	1	1	1	0	1	4	107962000.0	41282000.0	0.0	26900000.0	0.612918975	0.234365065	0.0	0.15271596	176144000	100111014	0.389437574	0.107422469	0.0	0.503139956	844620.0	232980.0	0.0	1091220.0	2168820.0
72	1	0	0	1	1	1	0	1	4	101888000.0	34000.0	0.0	52000.0	0.999156648	0.000333418	0.0	0.000509934	101974000	100111014	0.389437574	0.107422469	0.0	0.503139956	844620.0	232980.0	0.0	1091220.0	2168820.0
6	1	0	0	1	1	1	1	0	1	5086400.0	5789600.0	3377200.0	0.0	0.356860214	0.406196503	0.236943283	0.0	14253200	100111101	0.365939687	0.230389815	0.403670498	0.0	1302050.0	819750.0	1436300.0	0.0	3558100.0
12	1	0	0	1	1	1	1	0	1	51347000.0	36505000.0	13407500.0	0.0	0.507083286	0.360509384	0.13240733	0.0	101259500	100111101	0.365939687	0.230389815	0.403670498	0.0	1302050.0	819750.0	1436300.0	0.0	3558100.0
24	1	0	0	1	1	1	1	0	1	94416000.0	50390000.0	26602000.0	0.0	0.550826099	0.293976944	0.155196957	0.0	171408000	100111101	0.365939687	0.230389815	0.403670498	0.0	1302050.0	819750.0	1436300.0	0.0	3558100.0
48	1	0	0	1	1	1	1	0	1	103686000.0	26132000.0	7390000.0	0.0	0.7556848	0.190455367	0.053859833	0.0	137208000	100111101	0.365939687	0.230389815	0.403670498	0.0	1302050.0	819750.0	1436300.0	0.0	3558100.0
72	1	0	0	1	1	1	1	0	1	90064000.0	344000.0	86000.0	0.0	0.995248304	0.003801357	0.000950339	0.0	90494000	100111101	0.365939687	0.230389815	0.403670498	0.0	1302050.0	819750.0	1436300.0	0.0	3558100.0
6	1	0	0	1	1	1	1	0	2	4539200.0	5662400.0	3000600.0	0.0	0.343821484	0.428898214	0.227280302	0.0	13202200	100111102	0.394678669	0.228740915	0.376580416	0.0	1240850.0	719150.0	1183950.0	0.0	3143950.0
12	1	0	0	1	1	1	1	0	2	47219000.0	33750500.0	12339000.0	0.0	0.506052503	0.36170874	0.132238756	0.0	93308500	100111102	0.394678669	0.228740915	0.376580416	0.0	1240850.0	719150.0	1183950.0	0.0	3143950.0
24	1	0	0	1	1	1	1	0	2	93788000.0	45912000.0	27454000.0	0.0	0.56108738	0.274668868	0.164243751	0.0	167154000	100111102	0.394678669	0.228740915	0.376580416	0.0	1240850.0	719150.0	1183950.0	0.0	3143950.0
48	1	0	0	1	1	1	1	0	2	108192000.0	24590000.0	6006000.0	0.0	0.779548664	0.177176701	0.043274635	0.0	138788000	100111102	0.394678669	0.228740915	0.376580416	0.0	1240850.0	719150.0	1183950.0	0.0	3143950.0
72	1	0	0	1	1	1	1	0	2	90356000.0	82000.0	70000.0	0.0	0.99832059	0.000905997	0.000773412	0.0	90508000	100111102	0.394678669	0.228740915	0.376580416	0.0	1240850.0	719150.0	1183950.0	0.0	3143950.0
6	1	0	0	1	1	1	1	0	3	5993200.0	6210600.0	3946600.0	0.0	0.371086784	0.384547751	0.244365465	0.0	16150400	100111103	0.393723855	0.18142509	0.424851054	0.0	1397700.0	644050.0	1508200.0	0.0	3549950.0
12	1	0	0	1	1	1	1	0	3	36946500.0	24015000.0	9992000.0	0.0	0.520714271	0.338461105	0.140824625	0.0	70953500	100111103	0.393723855	0.18142509	0.424851054	0.0	1397700.0	644050.0	1508200.0	0.0	3549950.0
24	1	0	0	1	1	1	1	0	3	102726000.0	53438000.0	32646000.0	0.0	0.544070759	0.283025263	0.172903978	0.0	188810000	100111103	0.393723855	0.18142509	0.424851054	0.0	1397700.0	644050.0	1508200.0	0.0	3549950.0
48	1	0	0	1	1	1	1	0	3	104366000.0	36992000.0	7504000.0	0.0	0.701092287	0.248498609	0.050409104	0.0	148862000	100111103	0.393723855	0.18142509	0.424851054	0.0	1397700.0	644050.0	1508200.0	0.0	3549950.0
72	1	0	0	1	1	1	1	0	3	95378000.0	32000.0	152000.0	0.0	0.998074548	0.000334861	0.00159059	0.0	95562000	100111103	0.393723855	0.18142509	0.424851054	0.0	1397700.0	644050.0	1508200.0	0.0	3549950.0
6	1	0	0	1	1	1	1	1	1	3194400.0	4683800.0	2581200.0	3293200.0	0.232276079	0.3405756	0.187688146	0.239460175	13752600	100111111	0.312142246	0.212253829	0.332821308	0.142782616	1077000.0	732350.0	1148350.0	492650.0	3450350.0
12	1	0	0	1	1	1	1	1	1	39775500.0	32540000.0	11291500.0	9163000.0	0.428753908	0.350759944	0.121714994	0.098771154	92770000	100111111	0.312142246	0.212253829	0.332821308	0.142782616	1077000.0	732350.0	1148350.0	492650.0	3450350.0
24	1	0	0	1	1	1	1	1	1	83644000.0	26204000.0	20144000.0	12218000.0	0.588172421	0.18426271	0.141649673	0.085915196	142210000	100111111	0.312142246	0.212253829	0.332821308	0.142782616	1077000.0	732350.0	1148350.0	492650.0	3450350.0
48	1	0	0	1	1	1	1	1	1	80862000.0	31992000.0	6110000.0	484000.0	0.676964035	0.267832027	0.051151966	0.004051972	119448000	100111111	0.312142246	0.212253829	0.332821308	0.142782616	1077000.0	732350.0	1148350.0	492650.0	3450350.0
72	1	0	0	1	1	1	1	1	1	74578000.0	154000.0	38000.0	1180000.0	0.981935484	0.00202765	0.000500329	0.015536537	75950000	100111111	0.312142246	0.212253829	0.332821308	0.142782616	1077000.0	732350.0	1148350.0	492650.0	3450350.0
6	1	0	0	1	1	1	1	1	2	3182000.0	4827200.0	2511600.0	3523400.0	0.226570399	0.343714843	0.178835391	0.250879367	14044200	100111112	0.343748902	0.16889732	0.328626128	0.15872765	978550.0	480800.0	935500.0	451850.0	2846700.0
12	1	0	0	1	1	1	1	1	2	33922500.0	26559000.0	8929500.0	7655000.0	0.440174655	0.344626684	0.115868217	0.099330444	77066000	100111112	0.343748902	0.16889732	0.328626128	0.15872765	978550.0	480800.0	935500.0	451850.0	2846700.0
24	1	0	0	1	1	1	1	1	2	87002000.0	25972000.0	18402000.0	10424000.0	0.613554302	0.183159379	0.12977433	0.073511989	141800000	100111112	0.343748902	0.16889732	0.328626128	0.15872765	978550.0	480800.0	935500.0	451850.0	2846700.0
48	1	0	0	1	1	1	1	1	2	88550000.0	29132000.0	6078000.0	476000.0	0.712756367	0.234489198	0.048923017	0.003831418	124236000	100111112	0.343748902	0.16889732	0.328626128	0.15872765	978550.0	480800.0	935500.0	451850.0	2846700.0
72	1	0	0	1	1	1	1	1	2	71970000.0	128000.0	0.0	866000.0	0.986376843	0.00175429	0.0	0.011868867	72964000	100111112	0.343748902	0.16889732	0.328626128	0.15872765	978550.0	480800.0	935500.0	451850.0	2846700.0
6	1	0	0	1	1	1	1	1	3	3152800.0	4678600.0	2784800.0	3511400.0	0.223166001	0.33116736	0.197117699	0.24854894	14127600	100111113	0.322261823	0.165353859	0.358740903	0.153643415	1076000.0	552100.0	1197800.0	513000.0	3338900.0
12	1	0	0	1	1	1	1	1	3	31803500.0	24337500.0	8004000.0	7231500.0	0.445573823	0.34097357	0.112137748	0.101314859	71376500	100111113	0.322261823	0.165353859	0.358740903	0.153643415	1076000.0	552100.0	1197800.0	513000.0	3338900.0
24	1	0	0	1	1	1	1	1	3	83888000.0	24138000.0	19936000.0	10404000.0	0.606276108	0.174450371	0.144081639	0.075191882	138366000	100111113	0.322261823	0.165353859	0.358740903	0.153643415	1076000.0	552100.0	1197800.0	513000.0	3338900.0
48	1	0	0	1	1	1	1	1	3	89434000.0	29966000.0	7116000.0	530000.0	0.70394975	0.235867324	0.056011209	0.004171717	127046000	100111113	0.322261823	0.165353859	0.358740903	0.153643415	1076000.0	552100.0	1197800.0	513000.0	3338900.0
72	1	0	0	1	1	1	1	1	3	73602000.0	414000.0	0.0	860000.0	0.982985202	0.005529142	0.0	0.011485656	74876000	100111113	0.322261823	0.165353859	0.358740903	0.153643415	1076000.0	552100.0	1197800.0	513000.0	3338900.0
6	1	0	0	1	1	1	1	1	4	10488800.0	7274600.0	4786800.0	1823000.0	0.430341523	0.298467169	0.196396042	0.074795267	24373200	100111114	0.366179211	0.177286721	0.303552621	0.152981447	1084740.0	525180.0	899220.0	453180.0	2962320.0
12	1	0	0	1	1	1	1	1	4	40479500.0	32990000.0	19326000.0	6947500.0	0.405838004	0.330750028	0.193757958	0.069654011	99743000	100111114	0.366179211	0.177286721	0.303552621	0.152981447	1084740.0	525180.0	899220.0	453180.0	2962320.0
24	1	0	0	1	1	1	1	1	4	72760000.0	61254000.0	31102000.0	19848000.0	0.393373846	0.331167146	0.16815164	0.107307368	184964000	100111114	0.366179211	0.177286721	0.303552621	0.152981447	1084740.0	525180.0	899220.0	453180.0	2962320.0
48	1	0	0	1	1	1	1	1	4	74943600.0	54058800.0	10313200.0	3632800.0	0.524270296	0.378170025	0.072146313	0.025413366	142948400	100111114	0.366179211	0.177286721	0.303552621	0.152981447	1084740.0	525180.0	899220.0	453180.0	2962320.0
72	1	0	0	1	1	1	1	1	4	86756000.0	50000.0	26000.0	452000.0	0.993950781	0.000572843	0.000297878	0.005178498	87284000	100111114	0.366179211	0.177286721	0.303552621	0.152981447	1084740.0	525180.0	899220.0	453180.0	2962320.0
6	1	0	0	1	1	1	1	1	5	9507000.0	7620200.0	5244800.0	2630000.0	0.38024958	0.304783617	0.209775218	0.105191585	25002000	100111115	0.337934541	0.166246092	0.309103235	0.186716131	1076700.0	529680.0	984840.0	594900.0	3186120.0
12	1	0	0	1	1	1	1	1	5	45027000.0	38297500.0	24263500.0	8702500.0	0.387194139	0.329326127	0.20864559	0.074834144	116290500	100111115	0.337934541	0.166246092	0.309103235	0.186716131	1076700.0	529680.0	984840.0	594900.0	3186120.0
24	1	0	0	1	1	1	1	1	5	71796000.0	55610000.0	28890000.0	22062000.0	0.402538714	0.31178865	0.161977596	0.12369504	178358000	100111115	0.337934541	0.166246092	0.309103235	0.186716131	1076700.0	529680.0	984840.0	594900.0	3186120.0
48	1	0	0	1	1	1	1	1	5	71489400.0	55024000.0	8952800.0	4518200.0	0.510695477	0.393072371	0.063955698	0.032276454	139984400	100111115	0.337934541	0.166246092	0.309103235	0.186716131	1076700.0	529680.0	984840.0	594900.0	3186120.0
72	1	0	0	1	1	1	1	1	5	77730000.0	0.0	24000.0	528000.0	0.992948571	0.0	0.000306584	0.006744846	78282000	100111115	0.337934541	0.166246092	0.309103235	0.186716131	1076700.0	529680.0	984840.0	594900.0	3186120.0
6	1	0	0	1	1	1	1	1	6	7052600.0	7494000.0	4658200.0	1423200.0	0.341894512	0.363292612	0.225819275	0.068993601	20628000	100111116	0.32312604	0.196231845	0.330882684	0.149759432	862320.0	523680.0	883020.0	399660.0	2668680.0
12	1	0	0	1	1	1	1	1	6	38539500.0	40448000.0	24174000.0	6410500.0	0.351727631	0.369145402	0.220622057	0.05850491	109572000	100111116	0.32312604	0.196231845	0.330882684	0.149759432	862320.0	523680.0	883020.0	399660.0	2668680.0
24	1	0	0	1	1	1	1	1	6	67166000.0	77424000.0	37916000.0	20732000.0	0.330479536	0.380952381	0.1865596	0.102008483	203238000	100111116	0.32312604	0.196231845	0.330882684	0.149759432	862320.0	523680.0	883020.0	399660.0	2668680.0
48	1	0	0	1	1	1	1	1	6	63874200.0	56483200.0	13053000.0	4009000.0	0.464812101	0.411027846	0.094986589	0.029173465	137419400	100111116	0.32312604	0.196231845	0.330882684	0.149759432	862320.0	523680.0	883020.0	399660.0	2668680.0
72	1	0	0	1	1	1	1	1	6	78252000.0	228000.0	0.0	482000.0	0.991008333	0.002887465	0.0	0.006104202	78962000	100111116	0.32312604	0.196231845	0.330882684	0.149759432	862320.0	523680.0	883020.0	399660.0	2668680.0
6	1	0	0	1	1	1	1	1	7	8759200.0	7207000.0	4184800.0	1850800.0	0.398112882	0.327564108	0.19020262	0.08412039	22001800	100111117	0.364511926	0.186297282	0.274998584	0.174192208	1158120.0	591900.0	873720.0	553440.0	3177180.0
12	1	0	0	1	1	1	1	1	7	44941000.0	42118500.0	20246000.0	8015000.0	0.389705213	0.365229946	0.175562888	0.069501953	115320500	100111117	0.364511926	0.186297282	0.274998584	0.174192208	1158120.0	591900.0	873720.0	553440.0	3177180.0
24	1	0	0	1	1	1	1	1	7	73892000.0	67188000.0	29388000.0	24452000.0	0.379088857	0.34469526	0.150769546	0.125446337	194920000	100111117	0.364511926	0.186297282	0.274998584	0.174192208	1158120.0	591900.0	873720.0	553440.0	3177180.0
48	1	0	0	1	1	1	1	1	7	74635800.0	56281800.0	8971800.0	5084400.0	0.514822678	0.388220492	0.061885665	0.035071165	144973800	100111117	0.364511926	0.186297282	0.274998584	0.174192208	1158120.0	591900.0	873720.0	553440.0	3177180.0
72	1	0	0	1	1	1	1	1	7	83026000.0	160000.0	22000.0	252000.0	0.994799904	0.001917086	0.000263599	0.00301941	83460000	100111117	0.364511926	0.186297282	0.274998584	0.174192208	1158120.0	591900.0	873720.0	553440.0	3177180.0
6	1	0	1	0	0	1	1	1	1	0.0	16587600.0	6831000.0	6471400.0	0.0	0.554954834	0.228537973	0.216507193	29890000	101001111	0.0	0.234742919	0.479581152	0.28567593	0.0	524580.0	1071720.0	638400.0	2234700.0
12	1	0	1	0	0	1	1	1	1	0.0	59093500.0	21462500.0	17398500.0	0.0	0.60327499	0.21910683	0.17761818	97954500	101001111	0.0	0.234742919	0.479581152	0.28567593	0.0	524580.0	1071720.0	638400.0	2234700.0
24	1	0	1	0	0	1	1	1	1	0.0	105552000.0	24302000.0	65950000.0	0.0	0.539069682	0.12411391	0.336816408	195804000	101001111	0.0	0.234742919	0.479581152	0.28567593	0.0	524580.0	1071720.0	638400.0	2234700.0
48	1	0	1	0	0	1	1	1	1	0.0	90265200.0	4552400.0	56498400.0	0.0	0.596534405	0.030085384	0.373380211	151316000	101001111	0.0	0.234742919	0.479581152	0.28567593	0.0	524580.0	1071720.0	638400.0	2234700.0
72	1	0	1	0	0	1	1	1	1	0.0	22188000.0	0.0	25592000.0	0.0	0.464378401	0.0	0.535621599	47780000	101001111	0.0	0.234742919	0.479581152	0.28567593	0.0	524580.0	1071720.0	638400.0	2234700.0
6	1	0	1	0	0	1	1	1	2	0.0	14762400.0	6664200.0	6421000.0	0.0	0.530113906	0.239309671	0.230576423	27847600	101001112	0.0	0.253131704	0.475701157	0.271167139	0.0	573480.0	1077720.0	614340.0	2265540.0
12	1	0	1	0	0	1	1	1	2	0.0	61305500.0	25012000.0	18801500.0	0.0	0.583200944	0.237939859	0.178859198	105119000	101001112	0.0	0.253131704	0.475701157	0.271167139	0.0	573480.0	1077720.0	614340.0	2265540.0
24	1	0	1	0	0	1	1	1	2	0.0	89188000.0	28004000.0	51674000.0	0.0	0.528158421	0.165835633	0.306005946	168866000	101001112	0.0	0.253131704	0.475701157	0.271167139	0.0	573480.0	1077720.0	614340.0	2265540.0
48	1	0	1	0	0	1	1	1	2	0.0	67351200.0	3765800.0	39767000.0	0.0	0.60740233	0.033961618	0.358636052	110884000	101001112	0.0	0.253131704	0.475701157	0.271167139	0.0	573480.0	1077720.0	614340.0	2265540.0
72	1	0	1	0	0	1	1	1	2	0.0	20100000.0	30000.0	20830000.0	0.0	0.490722656	0.000732422	0.508544922	40960000	101001112	0.0	0.253131704	0.475701157	0.271167139	0.0	573480.0	1077720.0	614340.0	2265540.0
6	1	0	1	0	0	1	1	1	3	0.0	16809800.0	7084000.0	8539800.0	0.0	0.518283508	0.21841547	0.263301021	32433600	101001113	0.0	0.259892186	0.454123597	0.285984217	0.0	561180.0	980580.0	617520.0	2159280.0
12	1	0	1	0	0	1	1	1	3	0.0	59792500.0	22264500.0	30257000.0	0.0	0.532369072	0.198234414	0.269396513	112314000	101001113	0.0	0.259892186	0.454123597	0.285984217	0.0	561180.0	980580.0	617520.0	2159280.0
24	1	0	1	0	0	1	1	1	3	0.0	98348000.0	17532000.0	79924000.0	0.0	0.502277788	0.089538518	0.408183694	195804000	101001113	0.0	0.259892186	0.454123597	0.285984217	0.0	561180.0	980580.0	617520.0	2159280.0
48	1	0	1	0	0	1	1	1	3	0.0	76725800.0	3336400.0	46945200.0	0.0	0.604104958	0.026269335	0.369625707	127007400	101001113	0.0	0.259892186	0.454123597	0.285984217	0.0	561180.0	980580.0	617520.0	2159280.0
72	1	0	1	0	0	1	1	1	3	0.0	17584000.0	62000.0	15620000.0	0.0	0.528587747	0.001863765	0.469548488	33266000	101001113	0.0	0.259892186	0.454123597	0.285984217	0.0	561180.0	980580.0	617520.0	2159280.0
6	1	0	1	0	0	1	1	1	4	0.0	15179400.0	6303200.0	7244400.0	0.0	0.528401852	0.219417273	0.252180875	28727000	101001114	0.0	0.258187923	0.41360709	0.328204987	0.0	562860.0	901680.0	715500.0	2180040.0
12	1	0	1	0	0	1	1	1	4	0.0	60812500.0	20239500.0	22838500.0	0.0	0.585351885	0.194815695	0.21983242	103890500	101001114	0.0	0.258187923	0.41360709	0.328204987	0.0	562860.0	901680.0	715500.0	2180040.0
24	1	0	1	0	0	1	1	1	4	0.0	94154000.0	18518000.0	74054000.0	0.0	0.504236154	0.099172049	0.396591798	186726000	101001114	0.0	0.258187923	0.41360709	0.328204987	0.0	562860.0	901680.0	715500.0	2180040.0
48	1	0	1	0	0	1	1	1	4	0.0	93939800.0	3336400.0	47652000.0	0.0	0.648181651	0.023021055	0.328797294	144928200	101001114	0.0	0.258187923	0.41360709	0.328204987	0.0	562860.0	901680.0	715500.0	2180040.0
72	1	0	1	0	0	1	1	1	4	0.0	15184000.0	126000.0	27840000.0	0.0	0.35188876	0.002920046	0.645191194	43150000	101001114	0.0	0.258187923	0.41360709	0.328204987	0.0	562860.0	901680.0	715500.0	2180040.0
6	1	0	1	0	1	0	1	1	1	8381600.0	0.0	5167400.0	5152200.0	0.448185143	0.0	0.276313819	0.275501037	18701200	101010111	0.494712009	0.0	0.268917811	0.236370179	1484700.0	0.0	807060.0	709380.0	3001140.0
12	1	0	1	0	1	0	1	1	1	86009500.0	0.0	26632500.0	20815500.0	0.644471086	0.0	0.199557912	0.155971002	133457500	101010111	0.494712009	0.0	0.268917811	0.236370179	1484700.0	0.0	807060.0	709380.0	3001140.0
24	1	0	1	0	1	0	1	1	1	155360000.0	0.0	32466000.0	55172000.0	0.639346826	0.0	0.133606038	0.227047136	242998000	101010111	0.494712009	0.0	0.268917811	0.236370179	1484700.0	0.0	807060.0	709380.0	3001140.0
48	1	0	1	0	1	0	1	1	1	156642000.0	0.0	2230000.0	11042000.0	0.921889897	0.0	0.013124286	0.064985816	169914000	101010111	0.494712009	0.0	0.268917811	0.236370179	1484700.0	0.0	807060.0	709380.0	3001140.0
72	1	0	1	0	1	0	1	1	1	145022000.0	0.0	28000.0	708000.0	0.994950534	0.0	0.000192099	0.004857366	145758000	101010111	0.494712009	0.0	0.268917811	0.236370179	1484700.0	0.0	807060.0	709380.0	3001140.0
6	1	0	1	0	1	0	1	1	2	7915800.0	0.0	5087200.0	4098200.0	0.462879798	0.0	0.297476201	0.239644002	17101200	101010112	0.495040619	0.0	0.284882517	0.220076865	1290660.0	0.0	742740.0	573780.0	2607180.0
12	1	0	1	0	1	0	1	1	2	84818000.0	0.0	27431000.0	17999500.0	0.651201357	0.0	0.210605113	0.13819353	130248500	101010112	0.495040619	0.0	0.284882517	0.220076865	1290660.0	0.0	742740.0	573780.0	2607180.0
24	1	0	1	0	1	0	1	1	2	151096000.0	0.0	30406000.0	48918000.0	0.655741689	0.0	0.131959031	0.21229928	230420000	101010112	0.495040619	0.0	0.284882517	0.220076865	1290660.0	0.0	742740.0	573780.0	2607180.0
48	1	0	1	0	1	0	1	1	2	141444000.0	0.0	1734000.0	3870000.0	0.961889995	0.0	0.011792068	0.026317937	147048000	101010112	0.495040619	0.0	0.284882517	0.220076865	1290660.0	0.0	742740.0	573780.0	2607180.0
72	1	0	1	0	1	0	1	1	2	130886000.0	0.0	0.0	236000.0	0.998200149	0.0	0.0	0.001799851	131122000	101010112	0.495040619	0.0	0.284882517	0.220076865	1290660.0	0.0	742740.0	573780.0	2607180.0
6	1	0	1	0	1	0	1	1	3	8183800.0	0.0	5722200.0	5186400.0	0.428641763	0.0	0.29971088	0.271647357	19092400	101010113	0.461032674	0.0	0.294534892	0.244432435	1228440.0	0.0	784800.0	651300.0	2664540.0
12	1	0	1	0	1	0	1	1	3	90329000.0	0.0	31884500.0	21946000.0	0.626590686	0.0	0.221175157	0.152234157	144159500	101010113	0.461032674	0.0	0.294534892	0.244432435	1228440.0	0.0	784800.0	651300.0	2664540.0
24	1	0	1	0	1	0	1	1	3	143758000.0	0.0	32182000.0	44156000.0	0.653160439	0.0	0.146218014	0.200621547	220096000	101010113	0.461032674	0.0	0.294534892	0.244432435	1228440.0	0.0	784800.0	651300.0	2664540.0
48	1	0	1	0	1	0	1	1	3	159312000.0	0.0	2448000.0	6244000.0	0.948263137	0.0	0.014571082	0.037165782	168004000	101010113	0.461032674	0.0	0.294534892	0.244432435	1228440.0	0.0	784800.0	651300.0	2664540.0
72	1	0	1	0	1	0	1	1	3	143212000.0	0.0	0.0	582000.0	0.995952543	0.0	0.0	0.004047457	143794000	101010113	0.461032674	0.0	0.294534892	0.244432435	1228440.0	0.0	784800.0	651300.0	2664540.0
6	1	0	1	0	1	0	1	1	4	9029400.0	0.0	5692800.0	4750000.0	0.463707234	0.0	0.292355255	0.243937511	19472200	101010114	0.477357979	0.0	0.281285308	0.241356714	1267500.0	0.0	746880.0	640860.0	2655240.0
12	1	0	1	0	1	0	1	1	4	80661000.0	0.0	26722500.0	18650000.0	0.639996509	0.0	0.212026961	0.14797653	126033500	101010114	0.477357979	0.0	0.281285308	0.241356714	1267500.0	0.0	746880.0	640860.0	2655240.0
24	1	0	1	0	1	0	1	1	4	156976000.0	0.0	33850000.0	38892000.0	0.683342185	0.0	0.147354583	0.169303233	229718000	101010114	0.477357979	0.0	0.281285308	0.241356714	1267500.0	0.0	746880.0	640860.0	2655240.0
48	1	0	1	0	1	0	1	1	4	129206000.0	0.0	2980000.0	9346000.0	0.912910155	0.0	0.021055309	0.066034536	141532000	101010114	0.477357979	0.0	0.281285308	0.241356714	1267500.0	0.0	746880.0	640860.0	2655240.0
72	1	0	1	0	1	0	1	1	4	146810000.0	0.0	0.0	190000.0	0.998707483	0.0	0.0	0.001292517	147000000	101010114	0.477357979	0.0	0.281285308	0.241356714	1267500.0	0.0	746880.0	640860.0	2655240.0
6	1	0	1	0	1	1	0	1	1	10797800.0	11218000.0	0.0	5094800.0	0.398287017	0.413786489	0.0	0.187926494	27110600	101011011	0.457665953	0.319045457	0.0	0.223288589	1270380.0	885600.0	0.0	619800.0	2775780.0
12	1	0	1	0	1	1	0	1	1	41273500.0	25436500.0	0.0	9393500.0	0.542333795	0.334235613	0.0	0.123430591	76103500	101011011	0.457665953	0.319045457	0.0	0.223288589	1270380.0	885600.0	0.0	619800.0	2775780.0
24	1	0	1	0	1	1	0	1	1	94424000.0	43670000.0	0.0	37664000.0	0.537238703	0.248466642	0.0	0.214294655	175758000	101011011	0.457665953	0.319045457	0.0	0.223288589	1270380.0	885600.0	0.0	619800.0	2775780.0
48	1	0	1	0	1	1	0	1	1	116122000.0	59296000.0	0.0	6172000.0	0.639473539	0.326537805	0.0	0.033988656	181590000	101011011	0.457665953	0.319045457	0.0	0.223288589	1270380.0	885600.0	0.0	619800.0	2775780.0
72	1	0	1	0	1	1	0	1	1	97292000.0	22000.0	0.0	426000.0	0.995416411	0.000225087	0.0	0.004358502	97740000	101011011	0.457665953	0.319045457	0.0	0.223288589	1270380.0	885600.0	0.0	619800.0	2775780.0
6	1	0	1	0	1	1	0	1	2	9314800.0	10814400.0	0.0	5706600.0	0.360538478	0.418581968	0.0	0.220879555	25835800	101011012	0.44720975	0.316014539	0.0	0.236775711	1254960.0	886800.0	0.0	664440.0	2806200.0
12	1	0	1	0	1	1	0	1	2	60289500.0	43105000.0	0.0	16320500.0	0.50360857	0.360063484	0.0	0.136327946	119715000	101011012	0.44720975	0.316014539	0.0	0.236775711	1254960.0	886800.0	0.0	664440.0	2806200.0
24	1	0	1	0	1	1	0	1	2	86746000.0	36906000.0	0.0	27654000.0	0.573315004	0.243916302	0.0	0.182768694	151306000	101011012	0.44720975	0.316014539	0.0	0.236775711	1254960.0	886800.0	0.0	664440.0	2806200.0
48	1	0	1	0	1	1	0	1	2	94520000.0	50104000.0	0.0	3268000.0	0.63911503	0.338787764	0.0	0.022097206	147892000	101011012	0.44720975	0.316014539	0.0	0.236775711	1254960.0	886800.0	0.0	664440.0	2806200.0
72	1	0	1	0	1	1	0	1	2	100892000.0	0.0	0.0	216000.0	0.997863671	0.0	0.0	0.002136329	101108000	101011012	0.44720975	0.316014539	0.0	0.236775711	1254960.0	886800.0	0.0	664440.0	2806200.0
6	1	0	1	0	1	1	0	1	3	9537000.0	9932000.0	0.0	5259200.0	0.385673037	0.401646703	0.0	0.21268026	24728200	101011013	0.463392676	0.303954446	0.0	0.232652877	1235340.0	810300.0	0.0	620220.0	2665860.0
12	1	0	1	0	1	1	0	1	3	51868500.0	33080500.0	0.0	13141500.0	0.528782094	0.337244687	0.0	0.133973219	98090500	101011013	0.463392676	0.303954446	0.0	0.232652877	1235340.0	810300.0	0.0	620220.0	2665860.0
24	1	0	1	0	1	1	0	1	3	94842000.0	39630000.0	0.0	30966000.0	0.573278207	0.239545933	0.0	0.18717586	165438000	101011013	0.463392676	0.303954446	0.0	0.232652877	1235340.0	810300.0	0.0	620220.0	2665860.0
48	1	0	1	0	1	1	0	1	3	103636000.0	60808000.0	0.0	4488000.0	0.613477612	0.359955485	0.0	0.026566903	168932000	101011013	0.463392676	0.303954446	0.0	0.232652877	1235340.0	810300.0	0.0	620220.0	2665860.0
72	1	0	1	0	1	1	0	1	3	91296000.0	0.0	0.0	314000.0	0.996572427	0.0	0.0	0.003427573	91610000	101011013	0.463392676	0.303954446	0.0	0.232652877	1235340.0	810300.0	0.0	620220.0	2665860.0
6	1	0	1	0	1	1	0	1	4	10062800.0	11162800.0	0.0	5486200.0	0.376717406	0.417897708	0.0	0.205384886	26711800	101011014	0.472375759	0.297335481	0.0	0.230288759	1143480.0	719760.0	0.0	557460.0	2420700.0
12	1	0	1	0	1	1	0	1	4	55884500.0	45028500.0	0.0	16661500.0	0.475311398	0.382978452	0.0	0.14171015	117574500	101011014	0.472375759	0.297335481	0.0	0.230288759	1143480.0	719760.0	0.0	557460.0	2420700.0
24	1	0	1	0	1	1	0	1	4	98870000.0	46116000.0	0.0	33580000.0	0.553688832	0.258257451	0.0	0.188053717	178566000	101011014	0.472375759	0.297335481	0.0	0.230288759	1143480.0	719760.0	0.0	557460.0	2420700.0
48	1	0	1	0	1	1	0	1	4	93124000.0	47926000.0	0.0	1996000.0	0.651007368	0.335039078	0.0	0.013953553	143046000	101011014	0.472375759	0.297335481	0.0	0.230288759	1143480.0	719760.0	0.0	557460.0	2420700.0
72	1	0	1	0	1	1	0	1	4	86028000.0	0.0	0.0	692000.0	0.992020295	0.0	0.0	0.007979705	86720000	101011014	0.472375759	0.297335481	0.0	0.230288759	1143480.0	719760.0	0.0	557460.0	2420700.0
6	1	0	1	0	1	1	1	0	1	15923000.0	4744000.0	4492000.0	0.0	0.632894789	0.188560754	0.178544457	0.0	25159000	101011101	0.600247791	0.188303527	0.211448682	0.0	2005740.0	629220.0	706560.0	0.0	3341520.0
12	1	0	1	0	1	1	1	0	1	55881500.0	10232500.0	9100500.0	0.0	0.742961796	0.136044247	0.120993957	0.0	75214500	101011101	0.600247791	0.188303527	0.211448682	0.0	2005740.0	629220.0	706560.0	0.0	3341520.0
24	1	0	1	0	1	1	1	0	1	73092000.0	9916000.0	8540000.0	0.0	0.798400839	0.108314764	0.093284397	0.0	91548000	101011101	0.600247791	0.188303527	0.211448682	0.0	2005740.0	629220.0	706560.0	0.0	3341520.0
48	1	0	1	0	1	1	1	0	1	43674000.0	64000.0	44000.0	0.0	0.997533233	0.001461788	0.001004979	0.0	43782000	101011101	0.600247791	0.188303527	0.211448682	0.0	2005740.0	629220.0	706560.0	0.0	3341520.0
72	1	0	1	0	1	1	1	0	1	82100000.0	12000.0	6000.0	0.0	0.999780803	0.000146131	7.30656e-05	0.0	82118000	101011101	0.600247791	0.188303527	0.211448682	0.0	2005740.0	629220.0	706560.0	0.0	3341520.0
6	1	0	1	0	1	1	1	0	2	11413600.0	3185400.0	3505000.0	0.0	0.63044631	0.175950066	0.193603624	0.0	18104000	101011102	0.623123409	0.177797787	0.199078804	0.0	2159160.0	616080.0	689820.0	0.0	3465060.0
12	1	0	1	0	1	1	1	0	2	75567000.0	14704500.0	11840000.0	0.0	0.740043972	0.144004348	0.11595168	0.0	102111500	101011102	0.623123409	0.177797787	0.199078804	0.0	2159160.0	616080.0	689820.0	0.0	3465060.0
24	1	0	1	0	1	1	1	0	2	69580000.0	8674000.0	8158000.0	0.0	0.805212239	0.100379577	0.094408184	0.0	86412000	101011102	0.623123409	0.177797787	0.199078804	0.0	2159160.0	616080.0	689820.0	0.0	3465060.0
48	1	0	1	0	1	1	1	0	2	38594000.0	20000.0	40000.0	0.0	0.998447767	0.000517411	0.001034822	0.0	38654000	101011102	0.623123409	0.177797787	0.199078804	0.0	2159160.0	616080.0	689820.0	0.0	3465060.0
72	1	0	1	0	1	1	1	0	2	70574000.0	6000.0	0.0	0.0	0.99991499	8.50099e-05	0.0	0.0	70580000	101011102	0.623123409	0.177797787	0.199078804	0.0	2159160.0	616080.0	689820.0	0.0	3465060.0
6	1	0	1	0	1	1	1	0	3	18914000.0	12458400.0	5943000.0	0.0	0.506868478	0.333867519	0.159264004	0.0	37315400	101011103	0.533208798	0.236043876	0.230747326	0.0	2340600.0	1036150.0	1012900.0	0.0	4389650.0
12	1	0	1	0	1	1	1	0	3	41489430.0	20571370.0	8162750.0	0.0	0.590819319	0.292941186	0.116239495	0.0	70223550	101011103	0.533208798	0.236043876	0.230747326	0.0	2340600.0	1036150.0	1012900.0	0.0	4389650.0
24	1	0	1	0	1	1	1	0	3	114936000.0	17918000.0	13822000.0	0.0	0.78360468	0.122160408	0.094234912	0.0	146676000	101011103	0.533208798	0.236043876	0.230747326	0.0	2340600.0	1036150.0	1012900.0	0.0	4389650.0
48	1	0	1	0	1	1	1	0	3	134148000.0	160000.0	662000.0	0.0	0.993909758	0.001185449	0.004904794	0.0	134970000	101011103	0.533208798	0.236043876	0.230747326	0.0	2340600.0	1036150.0	1012900.0	0.0	4389650.0
72	1	0	1	0	1	1	1	0	3	117666000.0	318000.0	216000.0	0.0	0.995482234	0.002690355	0.001827411	0.0	118200000	101011103	0.533208798	0.236043876	0.230747326	0.0	2340600.0	1036150.0	1012900.0	0.0	4389650.0
6	1	0	1	0	1	1	1	0	4	17012400.0	10980600.0	4907600.0	0.0	0.517084795	0.333750752	0.149164453	0.0	32900600	101011104	0.544475666	0.243110817	0.212413516	0.0	2305800.0	1029550.0	899550.0	0.0	4234900.0
12	1	0	1	0	1	1	1	0	4	41682660.0	22681010.0	8145652.0	0.0	0.574859326	0.312801297	0.112339376	0.0	72509322	101011104	0.544475666	0.243110817	0.212413516	0.0	2305800.0	1029550.0	899550.0	0.0	4234900.0
24	1	0	1	0	1	1	1	0	4	122536000.0	24460000.0	15180000.0	0.0	0.755574191	0.150823796	0.093602013	0.0	162176000	101011104	0.544475666	0.243110817	0.212413516	0.0	2305800.0	1029550.0	899550.0	0.0	4234900.0
48	1	0	1	0	1	1	1	0	4	135786000.0	118000.0	382000.0	0.0	0.996331245	0.000865826	0.002802929	0.0	136286000	101011104	0.544475666	0.243110817	0.212413516	0.0	2305800.0	1029550.0	899550.0	0.0	4234900.0
72	1	0	1	0	1	1	1	0	4	113946000.0	62000.0	0.0	0.0	0.999456179	0.000543821	0.0	0.0	114008000	101011104	0.544475666	0.243110817	0.212413516	0.0	2305800.0	1029550.0	899550.0	0.0	4234900.0
6	1	0	1	0	1	1	1	0	5	16833200.0	10811800.0	4963800.0	0.0	0.516216481	0.331560806	0.152222713	0.0	32608800	101011105	0.523210329	0.234784036	0.242005635	0.0	1912700.0	858300.0	884700.0	0.0	3655700.0
12	1	0	1	0	1	1	1	0	5	40740420.0	23381410.0	7977556.0	0.0	0.565059181	0.324294163	0.110646657	0.0	72099386	101011105	0.523210329	0.234784036	0.242005635	0.0	1912700.0	858300.0	884700.0	0.0	3655700.0
24	1	0	1	0	1	1	1	0	5	124570000.0	20076000.0	16124000.0	0.0	0.774833613	0.124874044	0.100292343	0.0	160770000	101011105	0.523210329	0.234784036	0.242005635	0.0	1912700.0	858300.0	884700.0	0.0	3655700.0
48	1	0	1	0	1	1	1	0	5	129350000.0	366000.0	494000.0	0.0	0.993395285	0.002810844	0.003793871	0.0	130210000	101011105	0.523210329	0.234784036	0.242005635	0.0	1912700.0	858300.0	884700.0	0.0	3655700.0
72	1	0	1	0	1	1	1	0	5	107616000.0	62000.0	0.0	0.0	0.999424209	0.000575791	0.0	0.0	107678000	101011105	0.523210329	0.234784036	0.242005635	0.0	1912700.0	858300.0	884700.0	0.0	3655700.0
6	1	0	1	0	1	1	1	1	1	15520000.0	2654400.0	3084400.0	2907800.0	0.642208668	0.109837544	0.127630697	0.120323091	24166600	101011111	0.424141559	0.115339189	0.145338974	0.315180278	1185060.0	322260.0	406080.0	880620.0	2794020.0
12	1	0	1	0	1	1	1	1	1	54859500.0	13421000.0	8784500.0	10865000.0	0.623899693	0.152632776	0.099903332	0.123564199	87930000	101011111	0.424141559	0.115339189	0.145338974	0.315180278	1185060.0	322260.0	406080.0	880620.0	2794020.0
24	1	0	1	0	1	1	1	1	1	50496000.0	8012000.0	5138000.0	7622000.0	0.708536791	0.112420722	0.072094067	0.10694842	71268000	101011111	0.424141559	0.115339189	0.145338974	0.315180278	1185060.0	322260.0	406080.0	880620.0	2794020.0
48	1	0	1	0	1	1	1	1	1	47676000.0	48000.0	24000.0	1250000.0	0.973019307	0.000979632	0.000489816	0.025511245	48998000	101011111	0.424141559	0.115339189	0.145338974	0.315180278	1185060.0	322260.0	406080.0	880620.0	2794020.0
72	1	0	1	0	1	1	1	1	1	54732000.0	22000.0	0.0	598000.0	0.988798959	0.000397456	0.0	0.010803584	55352000	101011111	0.424141559	0.115339189	0.145338974	0.315180278	1185060.0	322260.0	406080.0	880620.0	2794020.0
6	1	0	1	0	1	1	1	1	2	12934600.0	2407800.0	3177800.0	2499400.0	0.615358998	0.114550229	0.151182706	0.118908067	21019600	101011112	0.418254253	0.116439779	0.127466344	0.337839624	1329120.0	370020.0	405060.0	1073580.0	3177780.0
12	1	0	1	0	1	1	1	1	2	48960000.0	10121500.0	8250000.0	10157500.0	0.631831615	0.130618539	0.106466724	0.131083121	77489000	101011112	0.418254253	0.116439779	0.127466344	0.337839624	1329120.0	370020.0	405060.0	1073580.0	3177780.0
24	1	0	1	0	1	1	1	1	2	49478000.0	7618000.0	4094000.0	4172000.0	0.75698418	0.116550901	0.062635782	0.063829136	65362000	101011112	0.418254253	0.116439779	0.127466344	0.337839624	1329120.0	370020.0	405060.0	1073580.0	3177780.0
48	1	0	1	0	1	1	1	1	2	46166000.0	4000.0	30000.0	1020000.0	0.97767895	8.47099e-05	0.000635324	0.021601017	47220000	101011112	0.418254253	0.116439779	0.127466344	0.337839624	1329120.0	370020.0	405060.0	1073580.0	3177780.0
72	1	0	1	0	1	1	1	1	2	46046000.0	18000.0	0.0	482000.0	0.989257938	0.000386714	0.0	0.010355347	46546000	101011112	0.418254253	0.116439779	0.127466344	0.337839624	1329120.0	370020.0	405060.0	1073580.0	3177780.0
6	1	0	1	0	1	1	1	1	3	17643400.0	3181600.0	3553800.0	3056200.0	0.643098232	0.115968653	0.129535265	0.111397849	27435000	101011113	0.443315108	0.122809477	0.13362774	0.300247675	1138380.0	315360.0	343140.0	771000.0	2567880.0
12	1	0	1	0	1	1	1	1	3	43213000.0	8264500.0	6796500.0	7363500.0	0.658358408	0.125911255	0.103545991	0.112184346	65637500	101011113	0.443315108	0.122809477	0.13362774	0.300247675	1138380.0	315360.0	343140.0	771000.0	2567880.0
24	1	0	1	0	1	1	1	1	3	49244000.0	6330000.0	4914000.0	4596000.0	0.756622211	0.097258927	0.075502428	0.070616434	65084000	101011113	0.443315108	0.122809477	0.13362774	0.300247675	1138380.0	315360.0	343140.0	771000.0	2567880.0
48	1	0	1	0	1	1	1	1	3	48826000.0	6000.0	56000.0	946000.0	0.979772846	0.0001204	0.001123731	0.018983024	49834000	101011113	0.443315108	0.122809477	0.13362774	0.300247675	1138380.0	315360.0	343140.0	771000.0	2567880.0
72	1	0	1	0	1	1	1	1	3	50212000.0	12000.0	0.0	588000.0	0.988191766	0.000236165	0.0	0.01157207	50812000	101011113	0.443315108	0.122809477	0.13362774	0.300247675	1138380.0	315360.0	343140.0	771000.0	2567880.0
6	1	0	1	0	1	1	1	1	4	13085800.0	8215800.0	4105400.0	7693600.0	0.395334224	0.248206981	0.124027963	0.232430832	33100600	101011114	0.349426244	0.183399726	0.157797729	0.309376301	1469250.0	771150.0	663500.0	1300850.0	4204750.0
12	1	0	1	0	1	1	1	1	4	21018590.0	19840890.0	7530330.0	21520610.0	0.300650318	0.283804474	0.107713986	0.307831222	69910420	101011114	0.349426244	0.183399726	0.157797729	0.309376301	1469250.0	771150.0	663500.0	1300850.0	4204750.0
24	1	0	1	0	1	1	1	1	4	112746000.0	17056000.0	12668000.0	13562000.0	0.722582547	0.109310911	0.081188474	0.086918068	156032000	101011114	0.349426244	0.183399726	0.157797729	0.309376301	1469250.0	771150.0	663500.0	1300850.0	4204750.0
48	1	0	1	0	1	1	1	1	4	113064000.0	218000.0	332000.0	758000.0	0.988563634	0.001906061	0.002902808	0.006627496	114372000	101011114	0.349426244	0.183399726	0.157797729	0.309376301	1469250.0	771150.0	663500.0	1300850.0	4204750.0
72	1	0	1	0	1	1	1	1	4	91494000.0	124000.0	0.0	1280000.0	0.98488665	0.001334797	0.0	0.013778553	92898000	101011114	0.349426244	0.183399726	0.157797729	0.309376301	1469250.0	771150.0	663500.0	1300850.0	4204750.0
6	1	0	1	0	1	1	1	1	5	13366400.0	7714000.0	3797800.0	7252400.0	0.416002191	0.240082663	0.118198851	0.225716295	32130600	101011115	0.374070603	0.172546079	0.162749141	0.290634177	1496750.0	690400.0	651200.0	1162900.0	4001250.0
12	1	0	1	0	1	1	1	1	5	22252740.0	21591480.0	7458848.0	19810400.0	0.312918785	0.303620124	0.104886574	0.278574517	71113468	101011115	0.374070603	0.172546079	0.162749141	0.290634177	1496750.0	690400.0	651200.0	1162900.0	4001250.0
24	1	0	1	0	1	1	1	1	5	112256000.0	17168000.0	10760000.0	14740000.0	0.72458754	0.110815626	0.069453409	0.095143425	154924000	101011115	0.374070603	0.172546079	0.162749141	0.290634177	1496750.0	690400.0	651200.0	1162900.0	4001250.0
48	1	0	1	0	1	1	1	1	5	119432000.0	398000.0	444000.0	824000.0	0.986242547	0.003286594	0.003666452	0.006804406	121098000	101011115	0.374070603	0.172546079	0.162749141	0.290634177	1496750.0	690400.0	651200.0	1162900.0	4001250.0
72	1	0	1	0	1	1	1	1	5	92964000.0	158000.0	0.0	1718000.0	0.980219317	0.001665964	0.0	0.01811472	94840000	101011115	0.374070603	0.172546079	0.162749141	0.290634177	1496750.0	690400.0	651200.0	1162900.0	4001250.0
6	1	0	1	0	1	1	1	1	6	13520200.0	7721400.0	3745600.0	6926600.0	0.42364745	0.241945491	0.117366155	0.217040904	31913800	101011116	0.370393178	0.173255331	0.165370353	0.290981138	1383400.0	647100.0	617650.0	1086800.0	3734950.0
12	1	0	1	0	1	1	1	1	6	17384550.0	16970900.0	5389990.0	16063670.0	0.311500219	0.304088347	0.096579035	0.287832399	55809110	101011116	0.370393178	0.173255331	0.165370353	0.290981138	1383400.0	647100.0	617650.0	1086800.0	3734950.0
24	1	0	1	0	1	1	1	1	6	111026000.0	22020000.0	12138000.0	13914000.0	0.69784661	0.13840526	0.0762926	0.087455531	159098000	101011116	0.370393178	0.173255331	0.165370353	0.290981138	1383400.0	647100.0	617650.0	1086800.0	3734950.0
48	1	0	1	0	1	1	1	1	6	112980000.0	716000.0	758000.0	776000.0	0.980473835	0.00621366	0.006578148	0.006734357	115230000	101011116	0.370393178	0.173255331	0.165370353	0.290981138	1383400.0	647100.0	617650.0	1086800.0	3734950.0
72	1	0	1	0	1	1	1	1	6	95596000.0	170000.0	10000.0	904000.0	0.988787753	0.001758378	0.000103434	0.009350434	96680000	101011116	0.370393178	0.173255331	0.165370353	0.290981138	1383400.0	647100.0	617650.0	1086800.0	3734950.0
6	1	0	1	0	1	1	1	1	7	8770000.0	10117400.0	5248200.0	5723400.0	0.293713788	0.338839211	0.175766101	0.1916809	29859000	101011117	0.421986318	0.14423213	0.265015334	0.168766218	1073280.0	366840.0	674040.0	429240.0	2543400.0
12	1	0	1	0	1	1	1	1	7	45014000.0	41768500.0	19324000.0	17176500.0	0.36512739	0.338801781	0.15674505	0.139325779	123283000	101011117	0.421986318	0.14423213	0.265015334	0.168766218	1073280.0	366840.0	674040.0	429240.0	2543400.0
24	1	0	1	0	1	1	1	1	7	74106000.0	51708000.0	16896000.0	36370000.0	0.413815055	0.288742461	0.094348894	0.203093589	179080000	101011117	0.421986318	0.14423213	0.265015334	0.168766218	1073280.0	366840.0	674040.0	429240.0	2543400.0
48	1	0	1	0	1	1	1	1	7	70311400.0	43890000.0	1615000.0	4484000.0	0.584465222	0.364836692	0.013424727	0.037273359	120300400	101011117	0.421986318	0.14423213	0.265015334	0.168766218	1073280.0	366840.0	674040.0	429240.0	2543400.0
72	1	0	1	0	1	1	1	1	7	76666000.0	0.0	26000.0	554000.0	0.992491521	0.0	0.000336587	0.007171892	77246000	101011117	0.421986318	0.14423213	0.265015334	0.168766218	1073280.0	366840.0	674040.0	429240.0	2543400.0
6	1	0	1	0	1	1	1	1	8	6421600.0	8099200.0	4379600.0	4517800.0	0.274214073	0.345850663	0.187016936	0.192918328	23418200	101011118	0.327668798	0.162414653	0.280784654	0.229131896	907020.0	449580.0	777240.0	634260.0	2768100.0
12	1	0	1	0	1	1	1	1	8	40486500.0	46396500.0	21876500.0	19465500.0	0.315745759	0.361836615	0.170610255	0.15180737	128225000	101011118	0.327668798	0.162414653	0.280784654	0.229131896	907020.0	449580.0	777240.0	634260.0	2768100.0
24	1	0	1	0	1	1	1	1	8	60380000.0	52426000.0	17450000.0	42016000.0	0.350492245	0.304321074	0.101293304	0.243893378	172272000	101011118	0.327668798	0.162414653	0.280784654	0.229131896	907020.0	449580.0	777240.0	634260.0	2768100.0
48	1	0	1	0	1	1	1	1	8	59439600.0	49487400.0	2918400.0	5255400.0	0.507593458	0.42260514	0.024922118	0.044879283	117100800	101011118	0.327668798	0.162414653	0.280784654	0.229131896	907020.0	449580.0	777240.0	634260.0	2768100.0
72	1	0	1	0	1	1	1	1	8	59758000.0	0.0	0.0	264000.0	0.995601613	0.0	0.0	0.004398387	60022000	101011118	0.327668798	0.162414653	0.280784654	0.229131896	907020.0	449580.0	777240.0	634260.0	2768100.0
6	1	0	1	0	1	1	1	1	9	7008800.0	9597600.0	5044000.0	4257200.0	0.270530655	0.370455002	0.194691905	0.164322438	25907600	101011119	0.389115326	0.148534253	0.273971887	0.188378534	893580.0	341100.0	629160.0	432600.0	2296440.0
12	1	0	1	0	1	1	1	1	9	40973500.0	46516000.0	21662500.0	17009500.0	0.324770235	0.368702021	0.171704522	0.134823223	126161500	101011119	0.389115326	0.148534253	0.273971887	0.188378534	893580.0	341100.0	629160.0	432600.0	2296440.0
24	1	0	1	0	1	1	1	1	9	53432000.0	50370000.0	17454000.0	33368000.0	0.345560844	0.325757968	0.112880277	0.215800911	154624000	101011119	0.389115326	0.148534253	0.273971887	0.188378534	893580.0	341100.0	629160.0	432600.0	2296440.0
48	1	0	1	0	1	1	1	1	9	59891800.0	47234000.0	3530200.0	6980600.0	0.509125561	0.401524696	0.030009368	0.059340375	117636600	101011119	0.389115326	0.148534253	0.273971887	0.188378534	893580.0	341100.0	629160.0	432600.0	2296440.0
72	1	0	1	0	1	1	1	1	9	68176000.0	26000.0	0.0	542000.0	0.991737461	0.000378215	0.0	0.007884324	68744000	101011119	0.389115326	0.148534253	0.273971887	0.188378534	893580.0	341100.0	629160.0	432600.0	2296440.0

## Sheet: Bagheri Original Dataset
time	temperature_a	temperature_b	medium_a	medium_b	medium_c	sulphur_low	sulphur_high	inoculated_sc	yeast_1_initial_abundance	yeast_2_initial_abundance	yeast_3_initial_abundance	yeast_4_initial_abundance	yeast_5_initial_abundance	yeast_6_initial_abundance	yeast_7_initial_abundance	yeast_8_initial_abundance	yeast_9_initial_abundance	yeast_10_initial_abundance	initial_sum	yeast_1_abundance	yeast_2_abundance	yeast_3_abundance	yeast_4_abundance	yeast_5_abundance	yeast_6_abundance	yeast_7_abundance	yeast_8_abundance	yeast_9_abundance	yeast_10_abundance	sum
0.1	1	0	1	0	0	1	0	1	0.14	0.17	0.17	0.09	0.11	0.17	0.14	0.01	0	0	0	0.05	0.25	0.24	0.01	0.06	0.19	0.2	0	0	0	0
0.5	1	0	1	0	0	1	0	1	0.14	0.17	0.17	0.09	0.11	0.17	0.14	0.01	0	0	0	0.04	0.15	0.22	0.02	0.15	0.2	0.16	0.06	0	0	0
1	1	0	1	0	0	1	0	1	0.14	0.17	0.17	0.09	0.11	0.17	0.14	0.01	0	0	0	0	0.06	0.18	0	0.05	0.18	0.26	0.27	0	0	0
0.1	0	1	1	0	0	1	0	1	0.15	0.18	0.16	0.09	0.11	0.16	0.14	0.01	0	0	0	0.02	0.14	0.12	0.02	0.14	0.25	0.23	0.08	0	0	0
0.5	0	1	1	0	0	1	0	1	0.15	0.18	0.16	0.09	0.11	0.16	0.14	0.01	0	0	0	0.05	0.05	0.11	0	0.04	0.15	0.04	0.56	0	0	0
1	0	1	1	0	0	1	0	1	0.15	0.18	0.16	0.09	0.11	0.16	0.14	0.01	0	0	0	0	0.04	0.07	0	0.02	0.14	0.02	0.71	0	0	0
0.1	1	0	0	1	0	1	0	1	0.07	0.16	0.12	0.19	0.18	0.11	0.16	0.01	0	0	0	0.03	0.25	0.16	0.12	0.23	0.04	0.16	0.01	0	0	0
0.5	1	0	0	1	0	1	0	1	0.07	0.16	0.12	0.19	0.18	0.11	0.16	0.01	0	0	0	0	0	0.45	0	0.1	0.31	0.1	0.02	0	0.02	0
1	1	0	0	1	0	1	0	1	0.07	0.16	0.12	0.19	0.18	0.11	0.16	0.01	0	0	0	0	0	0.19	0	0	0.4	0	0.07	0	0.34	0
0.1	0	1	0	1	0	1	0	1	0.06	0.18	0.12	0.18	0.19	0.11	0.15	0.01	0	0	0	0.04	0.13	0.26	0.13	0.13	0.11	0.11	0.04	0	0.05	0
0.5	0	1	0	1	0	1	0	1	0.06	0.18	0.12	0.18	0.19	0.11	0.15	0.01	0	0	0	0	0	0.53	0	0	0.24	0	0.09	0	0.14	0
1	0	1	0	1	0	1	0	1	0.06	0.18	0.12	0.18	0.19	0.11	0.15	0.01	0	0	0	0	0	0.05	0	0	0.02	0	0.14	0	0.79	0
0.1	1	0	0	0	1	1	0	1	0.16	0.25	0.11	0.12	0.12	0.12	0.11	0.01	0	0	0	0.06	0.13	0.14	0.13	0.21	0.14	0.19	0	0	0	0
0.5	1	0	0	0	1	1	0	1	0.16	0.25	0.11	0.12	0.12	0.12	0.11	0.01	0	0	0	0	0.01	0.19	0	0.32	0.24	0.24	0	0	0	0
1	1	0	0	0	1	1	0	1	0.16	0.25	0.11	0.12	0.12	0.12	0.11	0.01	0	0	0	0	0.06	0.49	0	0	0.31	0.01	0.13	0	0	0
0.1	0	1	0	0	1	1	0	1	0.16	0.25	0.11	0.12	0.12	0.12	0.11	0.01	0	0	0	0.04	0.13	0.12	0.13	0.41	0.06	0.09	0.02	0	0	0
0.5	0	1	0	0	1	1	0	1	0.16	0.25	0.11	0.12	0.12	0.12	0.11	0.01	0	0	0	0	0	0.22	0	0	0.28	0.05	0.27	0	0.18	0
1	0	1	0	0	1	1	0	1	0.16	0.25	0.11	0.12	0.12	0.12	0.11	0.01	0	0	0	0	0	0.04	0	0	0.06	0	0.56	0	0.34	0
0.1	0	1	1	0	0	1	0	1	0.15	0.17	0.16	0.1	0.12	0.16	0.13	0.01	0	0	0	0.04	0.13	0.15	0.02	0.09	0.26	0.24	0.07	0.0	0.0	0
0.5	0	1	1	0	0	1	0	1	0.15	0.17	0.16	0.1	0.12	0.16	0.13	0.01	0	0	0	0.02	0.07	0.1	0	0.04	0.15	0.12	0.5	0.0	0.0	0
1	0	1	1	0	0	1	0	1	0.15	0.17	0.16	0.1	0.12	0.16	0.13	0.01	0	0	0	0	0.02	0.1	0	0	0.07	0.01	0.8	0.0	0.0	0
0.1	0	1	1	0	0	0	1	1	0.16	0.17	0.15	0.1	0.11	0.16	0.14	0.01	0	0	0	0.05	0.12	0.33	0.05	0.07	0.07	0.11	0.2	0.0	0.0	0
0.5	0	1	1	0	0	0	1	1	0.16	0.17	0.15	0.1	0.11	0.16	0.14	0.01	0	0	0	0	0.06	0.1	0	0.1	0.12	0.01	0.61	0.0	0.0	0
1	0	1	1	0	0	0	1	1	0.16	0.17	0.15	0.1	0.11	0.16	0.14	0.01	0	0	0	0	0	0.08	0	0.1	0.09	0.01	0.72	0.0	0.0	0
0.1	0	1	0	1	0	1	0	1	0.06	0.17	0.12	0.17	0.17	0.15	0.15	0.01	0	0	0	0.05	0.13	0.25	0.13	0.13	0.1	0.1	0.02	0.07	0.02	0
0.5	0	1	0	1	0	1	0	1	0.06	0.17	0.12	0.17	0.17	0.15	0.15	0.01	0	0	0	0	0	0.53	0	0	0.24	0	0.09	0.0	0.14	0
1	0	1	0	1	0	1	0	1	0.06	0.17	0.12	0.17	0.17	0.15	0.15	0.01	0	0	0	0	0	0.05	0	0	0.02	0.0	0.14	0.0	0.79	0
0.1	0	1	0	1	0	0	1	1	0.07	0.16	0.13	0.18	0.17	0.12	0.16	0.01	0	0	0	0.03	0.22	0.22	0.07	0.17	0.08	0.18	0.0	0.0	0.03	0
0.5	0	1	0	1	0	0	1	1	0.07	0.16	0.13	0.18	0.17	0.12	0.16	0.01	0	0	0	0	0	0.59	0	0.09	0.29	0.0	0.0	0.0	0.03	0
1	0	1	0	1	0	0	1	1	0.07	0.16	0.13	0.18	0.17	0.12	0.16	0.01	0	0	0	0	0	0.22	0	0	0.36	0	0.08	0.0	0.34	0
0.1	0	1	0	0	1	1	0	1	0.16	0.26	0.1	0.13	0.12	0.11	0.11	0.01	0	0	0	0.03	0.13	0.12	0.12	0.4	0.08	0.1		0.0	0.02	0
0.5	0	1	0	0	1	1	0	1	0.16	0.26	0.1	0.13	0.12	0.11	0.11	0.01	0	0	0	0	0	0.22	0	0	0.3	0.03	0.29	0.0	0.16	0
1	0	1	0	0	1	1	0	1	0.16	0.26	0.1	0.13	0.12	0.11	0.11	0.01	0	0	0	0	0	0.04	0	0	0.05	0	0.56	0.0	0.35	0
0.1	0	1	0	0	1	0	1	1	0.17	0.27	0.1	0.12	0.1	0.12	0.11	0.01	0	0	0	0	0	0.43	0	0.35	0.09	0.0	0.04	0.0	0.09	0
0.5	0	1	0	0	1	0	1	1	0.17	0.27	0.1	0.12	0.1	0.12	0.11	0.01	0	0	0	0	0	0.03	0	0.25	0.02	0	0.41	0.0	0.29	0
1	0	1	0	0	1	0	1	1	0.17	0.27	0.1	0.12	0.1	0.12	0.11	0.01	0	0	0	0	0	0	0	0	0	0	0.77	0.0	0.23	0
0.1	0	1	0	1	0	1	0
0.5	0	1	0	1	0	1	0
1	0	1	0	1	0	1	0
0.1	0	1	0	1	0	0	1
0.5	0	1	0	1	0	0	1
1	0	1	0	1	0	0	1
0.1	0	1	0	1	0	1	0
0.5	0	1	0	1	0	1	0
1	0	1	0	1	0	1	0
0.1	0	1	0	1	0	0	1
0.5	0	1	0	1	0	0	1
1	0	1	0	1	0	0	1
0.1	1	0	0	1	0	1	0
0.5	1	0	0	1	0	1	0
1	1	0	0	1	0	1	0
0.1	0	1	0	1	0	1	0
0.5	0	1	0	1	0	1	0
1	0	1	0	1	0	1	0
0.1	1	0	0	1	0	1	0
0.5	1	0	0	1	0	1	0
1	1	0	0	1	0	1	0
0.1	0	1	0	1	0	1	0
0.5	0	1	0	1	0	1	0
1	0	1	0	1	0	1	0

## Sheet: Bagheri Synthesized Data
time	temperature_a	temperature_b	medium_a	medium_b	medium_c	sulphur_low	sulphur_high	yeast_1_initial_abundance	yeast_2_initial_abundance	yeast_3_initial_abundance	yeast_4_initial_abundance	yeast_5_initial_abundance	yeast_6_initial_abundance	yeast_7_initial_abundance	yeast_8_initial_abundance	yeast_9_initial_abundance	yeast_10_initial_abundance	yeast_1_abundance	yeast_2_abundance	yeast_3_abundance	yeast_4_abundance	yeast_5_abundance	yeast_6_abundance	yeast_7_abundance	yeast_8_abundance	yeast_9_abundance	yeast_10_abundance
0.1	0.0	1.0	0.0	0.0	1.0	0.0	1.0	0.17	0.26	0.1	0.12	0.1	0.12	0.11	0.01	0.0	0.01	0.0	0.009014286128198325	0.4346398788362281	0.0019731696839407325	0.3431203728088487	0.08311989040672405	0.0	0.047323522915498704	0.002022300234864176	0.0941614515559209
0.1	0.0	1.0	0.0	0.0	1.0	0.0	1.0	0.17	0.26	0.1	0.12	0.1	0.12	0.11	0.01	0.0	0.01	0.0	0.009398197043239886	0.4366488528160084	0.0	0.343636499344142	0.08366809019706867	0.0	0.04049512863264476	0.0	0.08582458280396084
0.1	0.0	1.0	0.0	0.0	1.0	0.0	1.0	0.17	0.26	0.1	0.12	0.1	0.12	0.11	0.01	0.0	0.01	0.0022370578944475895	0.0	0.4258428929707044	0.0	0.3491213996843407	0.09570351922786027	0.0	0.04028468876827224	0.0018482913772408498	0.08092900825439996
0.1	0.0	1.0	0.0	0.0	1.0	0.0	1.0	0.17	0.26	0.1	0.12	0.1	0.12	0.11	0.01	0.0	0.01	0.002150897038028768	0.0	0.4213010318597056	0.008977710745066666	0.35931264066149116	0.09616794696232922	0.0	0.03195344228012768	0.0036846605302431387	0.08880304987479203
0.1	0.0	1.0	0.0	0.0	1.0	1.0	0.0	0.16	0.24	0.11	0.12	0.12	0.12	0.11	0.01	0.0	0.01	0.03244076469689558	0.12990353820222542	0.11068777042230436	0.13818640804157564	0.3951755996320004	0.06325044568707963	0.08623422152178821	0.020401360423556218	0.000934205586865593	0.0036970891105105406
0.1	0.0	1.0	0.0	0.0	1.0	1.0	0.0	0.16	0.24	0.11	0.12	0.12	0.12	0.11	0.01	0.0	0.01	0.049391692555291175	0.1355026564672223	0.1287899788312838	0.13789654700855297	0.40195799957622175	0.06843748470046233	0.08176985004103839	0.013919657248382903	0.0	0.006506606615265287
0.1	0.0	1.0	0.0	0.0	1.0	1.0	0.0	0.16	0.24	0.11	0.12	0.12	0.12	0.11	0.01	0.0	0.01	0.037773545793789644	0.1254269806354779	0.12657475018303857	0.1271350665338718	0.3956186901937476	0.060853921663164966	0.08281848449949525	0.026043939615080794	0.0	0.019737738732010346
0.1	0.0	1.0	0.0	0.0	1.0	1.0	0.0	0.16	0.24	0.11	0.12	0.12	0.12	0.11	0.01	0.0	0.01	0.045444895385933146	0.12397431363068345	0.11011044234247204	0.1363092285690967	0.40413714687695235	0.06458014336081974	0.09542540693371891	0.011480893034681807	0.0	0.002317381190502595
0.1	0.0	1.0	0.0	0.0	1.0	1.0	0.0	0.16	0.25	0.1	0.13	0.12	0.11	0.11	0.01	0.0	0.01	0.03726206851751187	0.13246596253655116	0.11661796049705297	0.11127116700572047	0.3962196464343133	0.07650366644053494	0.10459212356676129	0.0	0.007744254851526531	0.019444298503238984
0.1	0.0	1.0	0.0	0.0	1.0	1.0	0.0	0.16	0.25	0.1	0.13	0.12	0.11	0.11	0.01	0.0	0.01	0.022391884918766033	0.1342648957444599	0.12521570097233795	0.12122554395138992	0.40541934359909126	0.07987591192728782	0.10045465658763988	0.0	0.0	0.012157828539866088
0.1	0.0	1.0	0.0	0.0	1.0	1.0	0.0	0.16	0.25	0.1	0.13	0.12	0.11	0.11	0.01	0.0	0.01	0.02062858371373468	0.13272820822527562	0.11628711962152653	0.12017141382329405	0.4081513294785219	0.0749858445829775	0.0982076584607126	0.0	0.0	0.01153959819657586
0.1	0.0	1.0	0.0	0.0	1.0	1.0	0.0	0.16	0.25	0.1	0.13	0.12	0.11	0.11	0.01	0.0	0.01	0.02579502905827536	0.1232244257450801	0.12859395304685145	0.12616240759128833	0.40266807513020847	0.08742921180375436	0.10607344153798229	0.0	0.007851179969799555	0.020786844838313015
0.1	0.0	1.0	0.0	1.0	0.0	0.0	1.0	0.07	0.15	0.13	0.17	0.16	0.12	0.15	0.01	0.02	0.02	0.03614880310328125	0.21792182599846985	0.20636006949943728	0.06220103849055354	0.16455870325083885	0.07854215577252513	0.18636029531844986	0.007214611665126868	0.010139042610623815	0.03021494605155131
0.1	0.0	1.0	0.0	1.0	0.0	0.0	1.0	0.07	0.15	0.13	0.17	0.16	0.12	0.15	0.01	0.02	0.02	0.028348220062975577	0.2044421562094146	0.20239730734667366	0.06675230342807256	0.1788581940782504	0.07646405864041511	0.1803758124348673	0.004060379177903558	0.01727259204758588	0.039435641654419214
0.1	0.0	1.0	0.0	1.0	0.0	0.0	1.0	0.07	0.15	0.13	0.17	0.16	0.12	0.15	0.01	0.02	0.02	0.03924894589884222	0.20503564591650728	0.2099449701178477	0.0660175661963354	0.16569680988754937	0.07073773894709065	0.18219128667959794	5.3580464577230105e-05	0.011029575024999787	0.02557292928473223
0.1	0.0	1.0	0.0	1.0	0.0	0.0	1.0	0.07	0.15	0.13	0.17	0.16	0.12	0.15	0.01	0.02	0.02	0.038165317719333076	0.20479123781333944	0.20289789744182446	0.06978905520555126	0.17971300908221202	0.07484110543023001	0.18344271094811757	0.005232392306574352	0.014752750879847993	0.03456432697223719
0.1	0.0	1.0	0.0	1.0	0.0	1.0	0.0	0.06	0.17	0.12	0.17	0.18	0.11	0.14	0.01	0.02	0.02	0.037355662654385065	0.1326461166118716	0.2426705942152179	0.13071549368149518	0.12180579540108817	0.11670604991178476	0.10641560129943471	0.03373037020799709	0.010815502831095279	0.05181785886376484
0.1	0.0	1.0	0.0	1.0	0.0	1.0	0.0	0.06	0.17	0.12	0.17	0.18	0.11	0.14	0.01	0.02	0.02	0.04355128723684565	0.12033175657855713	0.24024186116598562	0.12452991550395877	0.132903455808189	0.10348732858009983	0.11381875476204932	0.03773470692601075	0.028734599774734693	0.04275041888291987
0.1	0.0	1.0	0.0	1.0	0.0	1.0	0.0	0.06	0.17	0.12	0.17	0.18	0.11	0.14	0.01	0.02	0.02	0.03682132702100517	0.12226947042481179	0.24849387236557124	0.13754678706761964	0.12515883255430313	0.11319968092068358	0.11634444400402431	0.04110401623198925	0.02059301156712013	0.044837045818009034
0.1	0.0	1.0	0.0	1.0	0.0	1.0	0.0	0.06	0.17	0.12	0.17	0.18	0.11	0.14	0.01	0.02	0.02	0.03186205535611798	0.13794431515906655	0.2480083611432666	0.13266202914546538	0.126780595820974	0.10698419149225322	0.11451911357740478	0.04794220519905154	0.027741728485302347	0.05559751091715248
0.1	0.0	1.0	1.0	0.0	0.0	0.0	1.0	0.16	0.17	0.15	0.1	0.11	0.16	0.14	0.01	0.0	0.0	0.05284063292308576	0.11168279929990096	0.3232325742818923	0.05797108377054159	0.07212858119319181	0.0601839410323326	0.10202943085732064	0.20327003538216112	0.0	0.0
0.1	0.0	1.0	1.0	0.0	0.0	0.0	1.0	0.16	0.17	0.15	0.1	0.11	0.16	0.14	0.01	0.0	0.0	0.050974675787331725	0.12383790395385386	0.333039225190052	0.0444853861892112	0.07424358442695073	0.06474498174993601	0.10650799396318536	0.2049298281023605	0.002992657980944294	0.006984468209883557
0.1	0.0	1.0	1.0	0.0	0.0	0.0	1.0	0.16	0.17	0.15	0.1	0.11	0.16	0.14	0.01	0.0	0.0	0.05315225784600687	0.12136617206670942	0.32187349535656185	0.04735431606118867	0.06530404735363451	0.06487979286758168	0.11946021109504891	0.1978619544933352	0.007840931103542266	0.0026227725199452576
0.1	0.0	1.0	1.0	0.0	0.0	0.0	1.0	0.16	0.17	0.15	0.1	0.11	0.16	0.14	0.01	0.0	0.0	0.05589622607083297	0.12005274186210384	0.3315380776925272	0.04985035387637728	0.0639048597559609	0.07444904230523011	0.10561544724881712	0.19048631932862908	0.0029094459181433566	0.0
0.1	0.0	1.0	1.0	0.0	0.0	1.0	0.0	0.15	0.17	0.16	0.1	0.12	0.16	0.13	0.01	0.0	0.0	0.048809171687058284	0.13907857154005177	0.15829728780440896	0.01740317400510889	0.08030913233057735	0.26856637125175453	0.23856368296634628	0.0793330963808734	0.009272399541785057	0.007060189109347201
0.1	0.0	1.0	1.0	0.0	0.0	1.0	0.0	0.15	0.17	0.16	0.1	0.12	0.16	0.13	0.01	0.0	0.0	0.035888977841391716	0.1277019545720385	0.15702273343033712	0.016338440103125552	0.08338985493372185	0.261136025249167	0.2487230954832156	0.07392059593349946	0.0014012234017872997	0.0
0.1	0.0	1.0	1.0	0.0	0.0	1.0	0.0	0.15	0.17	0.16	0.1	0.12	0.16	0.13	0.01	0.0	0.0	0.0423001445339834	0.13980107700208527	0.14280168030473048	0.020366593047274735	0.09754746143855911	0.2648153723550841	0.24394031481990536	0.07404968167974219	0.0	0.0
0.1	0.0	1.0	1.0	0.0	0.0	1.0	0.0	0.15	0.17	0.16	0.1	0.12	0.16	0.13	0.01	0.0	0.0	0.046187223109570276	0.1362022678935836	0.15734144637160208	0.028264811051129428	0.09022684797721875	0.260030325893744	0.24596590357933548	0.07299927861555532	0.0040393375451540665	0.00591585338872202
0.1	0.0	1.0	1.0	0.0	0.0	1.0	0.0	0.15	0.18	0.16	0.09	0.11	0.16	0.14	0.01	0.0	0.0	0.027800106836351327	0.13675990313703074	0.11751165905279888	0.01187963879681738	0.1415656028199235	0.24071884547593483	0.22931196036264923	0.08085289269415154	0.0	0.0018166652113802157
0.1	0.0	1.0	1.0	0.0	0.0	1.0	0.0	0.15	0.18	0.16	0.09	0.11	0.16	0.14	0.01	0.0	0.0	0.01061000499878099	0.1307469637749843	0.12645201121319316	0.017203812828225258	0.13254121025303772	0.2504448652010961	0.23539987106197222	0.07431642054993687	0.0024578095163800048	0.0
0.1	0.0	1.0	1.0	0.0	0.0	1.0	0.0	0.15	0.18	0.16	0.09	0.11	0.16	0.14	0.01	0.0	0.0	0.011033634423372154	0.14062709263136297	0.12081270243220213	0.02274859802996413	0.14452182667445324	0.2595170415892507	0.23032600696602393	0.07645912945882492	0.005903723895374075	0.0
0.1	0.0	1.0	1.0	0.0	0.0	1.0	0.0	0.15	0.18	0.16	0.09	0.11	0.16	0.14	0.01	0.0	0.0	0.018779428414112724	0.13156912762684533	0.11050701486830915	0.0292529682935585	0.14671960241024412	0.253919484121874	0.2281790588882854	0.07346588640141692	0.0	0.0
0.1	1.0	0.0	0.0	0.0	1.0	1.0	0.0	0.16	0.24	0.11	0.12	0.12	0.12	0.11	0.01	0.0	0.01	0.06098453329412241	0.13429191845400126	0.14320394753435464	0.12559867793891885	0.21909730561326388	0.14475793833391537	0.191087081050228	0.0022344149246870445	0.0	0.0
0.1	1.0	0.0	0.0	0.0	1.0	1.0	0.0	0.16	0.24	0.11	0.12	0.12	0.12	0.11	0.01	0.0	0.01	0.05711945357302523	0.13515692220928738	0.13028786977259513	0.12232145281013833	0.20092005284043504	0.13081457604637942	0.19710921168022014	0.004073157187600474	0.0	0.0
0.1	1.0	0.0	0.0	0.0	1.0	1.0	0.0	0.16	0.24	0.11	0.12	0.12	0.12	0.11	0.01	0.0	0.01	0.05983231750233665	0.12946943541561132	0.1334640373982003	0.12867703298475947	0.20797009468794747	0.14231700196104435	0.19270187301735286	0.0	0.0	0.0025171983142847285
0.1	1.0	0.0	0.0	0.0	1.0	1.0	0.0	0.16	0.24	0.11	0.12	0.12	0.12	0.11	0.01	0.0	0.01	0.06006272517160175	0.13712979682376644	0.1431738726323789	0.1232586885416286	0.2014113749480086	0.14284838556412632	0.18053022621083245	0.001715511625469266	0.008804604828499154	0.0015094835575175797
0.1	1.0	0.0	0.0	1.0	0.0	1.0	0.0	0.07	0.15	0.12	0.18	0.17	0.11	0.15	0.01	0.02	0.02	0.027763398524130435	0.24286576436884705	0.15916505780983034	0.12091233578631869	0.2288292961755305	0.037722052756015485	0.15922381127647828	0.018107012839121275	0.003915822695785929	0.01138722601750331
0.1	1.0	0.0	0.0	1.0	0.0	1.0	0.0	0.07	0.15	0.12	0.18	0.17	0.11	0.15	0.01	0.02	0.02	0.02201556002754853	0.23036443651303098	0.15188885921511858	0.12366013546832713	0.2114237729692046	0.03637951260587523	0.15689750621938908	0.0004654387147165172	0.016289369651778716	0.015637095495468
0.1	1.0	0.0	0.0	1.0	0.0	1.0	0.0	0.07	0.15	0.12	0.18	0.17	0.11	0.15	0.01	0.02	0.02	0.022363296552433125	0.24393474330728301	0.16257885693559768	0.12754944027054105	0.22470142087607772	0.046069618607696976	0.14564069145142614	0.003548790875594456	0.015012295032817168	0.026136694785345284
0.1	1.0	0.0	0.0	1.0	0.0	1.0	0.0	0.07	0.15	0.12	0.18	0.17	0.11	0.15	0.01	0.02	0.02	0.03981010284001347	0.23825235353822852	0.15744036171585565	0.12552825921483993	0.21681607080506035	0.04861514651207129	0.15716825503686024	0.008579880547500368	0.015017421355829948	0.025090857481693648
0.1	1.0	0.0	1.0	0.0	0.0	1.0	0.0	0.14	0.17	0.17	0.09	0.11	0.17	0.14	0.01	0.0	0.0	0.04206247737671866	0.25805105813359136	0.24010504744895714	0.016529149322154834	0.05640099202061223	0.197910464569924	0.19778403357468327	0.0	0.008107639528385275	0.0
0.1	1.0	0.0	1.0	0.0	0.0	1.0	0.0	0.14	0.17	0.17	0.09	0.11	0.17	0.14	0.01	0.0	0.0	0.0463862727518083	0.2590012393410161	0.24901214293875112	0.011468757762465722	0.06263674424339598	0.1889689104395664	0.1958642154339613	0.0	0.0034503691215407688	0.0050474905887536
0.1	1.0	0.0	1.0	0.0	0.0	1.0	0.0	0.14	0.17	0.17	0.09	0.11	0.17	0.14	0.01	0.0	0.0	0.05583158087451697	0.2557923628558911	0.2318241220609738	0.00988840609405163	0.05115117520033288	0.1909905776464747	0.19883061002746755	0.0077540836551659945	0.0	0.0
0.1	1.0	0.0	1.0	0.0	0.0	1.0	0.0	0.14	0.17	0.17	0.09	0.11	0.17	0.14	0.01	0.0	0.0	0.04285983364105672	0.2552302126343494	0.2423643612663252	0.0020224535224558048	0.051682136122299945	0.1940193826291824	0.1914552601272839	0.006437201185807125	0.004124844543129924	0.0
0.5	0.0	1.0	0.0	0.0	1.0	0.0	1.0	0.17	0.26	0.1	0.12	0.1	0.12	0.11	0.01	0.0	0.01	0.0	0.00973279157002351	0.027485415915122404	0.0	0.25625599134515004	0.028944971547677174	0.009720021276457417	0.41506756370517883	0.0	0.2816700143339734
0.5	0.0	1.0	0.0	0.0	1.0	0.0	1.0	0.17	0.26	0.1	0.12	0.1	0.12	0.11	0.01	0.0	0.01	0.005542938318548737	0.001168084994716101	0.028484440184939525	0.00812708770189472	0.24222394964612304	0.019852502085817184	0.0	0.4093732128398825	0.0	0.2823763583253614
0.5	0.0	1.0	0.0	0.0	1.0	0.0	1.0	0.17	0.26	0.1	0.12	0.1	0.12	0.11	0.01	0.0	0.01	0.0	0.002984206042321271	0.03492089758530846	0.0016673753019431931	0.25924345096949086	0.017497411590474084	0.0	0.41737198256378916	0.0	0.2992644507888122
0.5	0.0	1.0	0.0	0.0	1.0	0.0	1.0	0.17	0.26	0.1	0.12	0.1	0.12	0.11	0.01	0.0	0.01	0.0	0.00939757653415278	0.020863198239011522	0.007822862273961421	0.250554022181726	0.02985929592238601	0.0	0.41107708568802637	0.009386050712381978	0.290461956883403
0.5	0.0	1.0	0.0	0.0	1.0	1.0	0.0	0.16	0.24	0.11	0.12	0.12	0.12	0.11	0.01	0.0	0.01	0.0025879727627052505	0.003914973779692344	0.21909082129535545	0.0025511616016812688	0.001686286238462004	0.28802316020981983	0.04090892760682916	0.26561926379184464	0.009008229681531177	0.18780527567781832
0.5	0.0	1.0	0.0	0.0	1.0	1.0	0.0	0.16	0.24	0.11	0.12	0.12	0.12	0.11	0.01	0.0	0.01	0.0	0.002402651956030734	0.21554762365962266	0.0	0.0	0.27706704456052106	0.05167312223701744	0.2615546927392997	0.00948789615332333	0.18972421488959204
0.5	0.0	1.0	0.0	0.0	1.0	1.0	0.0	0.16	0.24	0.11	0.12	0.12	0.12	0.11	0.01	0.0	0.01	0.003963234280394903	0.0007219273268824072	0.21619055232572656	0.006275900394138974	0.003694623451077586	0.27325233878689786	0.058218543689876855	0.2764507448584634	0.00899599826583848	0.1845143901677672
0.5	0.0	1.0	0.0	0.0	1.0	1.0	0.0	0.16	0.24	0.11	0.12	0.12	0.12	0.11	0.01	0.0	0.01	0.002268303918715797	0.0	0.22865456966708025	0.007321277790008166	0.0	0.27052733948994506	0.04752926733756099	0.27621106661563666	0.00974552258629889	0.17300833782207056
0.5	0.0	1.0	0.0	0.0	1.0	1.0	0.0	0.16	0.25	0.1	0.13	0.12	0.11	0.11	0.01	0.0	0.01	0.0018826143070427032	0.0	0.22939828795629205	0.006842378462714174	0.006766574094222757	0.29937386319589937	0.0282963900467533	0.2854681414386141	0.0	0.16729444752510106
0.5	0.0	1.0	0.0	0.0	1.0	1.0	0.0	0.16	0.25	0.1	0.13	0.12	0.11	0.11	0.01	0.0	0.01	0.00625802018260155	0.009994353465722612	0.2299327367414781	0.0011086341120525485	0.00537974830361021	0.3088953145976486	0.03699294781354823	0.2849469620348639	0.0	0.15258318830302992
0.5	0.0	1.0	0.0	0.0	1.0	1.0	0.0	0.16	0.25	0.1	0.13	0.12	0.11	0.11	0.01	0.0	0.01	0.009081020545174448	0.002123492689017601	0.21457285611006927	0.003434013688117134	0.002362564809157917	0.2971632543606568	0.02227115184399258	0.293431463911856	0.00040615401807586604	0.16544636783471278
0.5	0.0	1.0	0.0	0.0	1.0	1.0	0.0	0.16	0.25	0.1	0.13	0.12	0.11	0.11	0.01	0.0	0.01	0.0004032700222398669	0.007043630006370804	0.22103813677548972	0.0012187594307077262	0.0075330720531669015	0.29806965732424795	0.022680304569012814	0.28057565352626673	0.00510274511347238	0.1624061910270693
0.5	0.0	1.0	0.0	1.0	0.0	0.0	1.0	0.07	0.15	0.13	0.17	0.16	0.12	0.15	0.01	0.02	0.02	0.004081595361984472	0.0	0.5827274295117354	0.0	0.08701175117613194	0.2917983537370926	0.0	0.0	0.00808317388987497	0.026965109340466004
0.5	0.0	1.0	0.0	1.0	0.0	0.0	1.0	0.07	0.15	0.13	0.17	0.16	0.12	0.15	0.01	0.02	0.02	0.00027978978319621525	0.005673060254822863	0.5879308556464253	0.00244173400455747	0.0972472741749349	0.29899041247315283	0.0	0.008531752503229887	0.0	0.025164887765979166
0.5	0.0	1.0	0.0	1.0	0.0	0.0	1.0	0.07	0.15	0.13	0.17	0.16	0.12	0.15	0.01	0.02	0.02	0.0	0.00960065150570954	0.5898523618798573	0.0	0.09266801708633451	0.2848029123755638	0.0	0.0	0.0	0.023038053870245885
0.5	0.0	1.0	0.0	1.0	0.0	0.0	1.0	0.07	0.15	0.13	0.17	0.16	0.12	0.15	0.01	0.02	0.02	0.0	0.0028174948960642925	0.5836376016879828	0.0	0.09793576819812023	0.28947923280525745	0.0033511547704205436	0.0	0.0	0.020817372325329576
0.5	0.0	1.0	0.0	1.0	0.0	1.0	0.0	0.06	0.17	0.12	0.17	0.18	0.11	0.14	0.01	0.02	0.02	0.0	0.0	0.5235402096855349	0.0	0.0	0.23921557536065452	0.0	0.0872853972209615	6.834541709713725e-05	0.14380789657258733
0.5	0.0	1.0	0.0	1.0	0.0	1.0	0.0	0.06	0.17	0.12	0.17	0.18	0.11	0.14	0.01	0.02	0.02	0.0	0.005988207978180853	0.5325580077898182	0.0	0.007471572482135544	0.24841744801063625	0.0	0.08553755296294407	0.006124025595861228	0.14496519380767317
0.5	0.0	1.0	0.0	1.0	0.0	1.0	0.0	0.06	0.17	0.12	0.17	0.18	0.11	0.14	0.01	0.02	0.02	0.0	0.0	0.5274094420558276	0.0	0.0023650954306059183	0.23737827279139545	0.0	0.09494941876267513	0.0	0.13504873888688043
0.5	0.0	1.0	0.0	1.0	0.0	1.0	0.0	0.06	0.17	0.12	0.17	0.18	0.11	0.14	0.01	0.02	0.02	0.0042669917176910484	0.007904136753743988	0.5302335488423133	0.0006422697053063125	0.0	0.23894824733646908	0.0006523453291004625	0.08484941007269459	0.0	0.13754568326209246
0.5	0.0	1.0	1.0	0.0	0.0	0.0	1.0	0.16	0.17	0.15	0.1	0.11	0.16	0.14	0.01	0.0	0.0	0.0	0.05644158331166356	0.0942289601399309	0.0	0.09239524263638503	0.1278105456147979	0.011871849071080973	0.6135820463828898	0.005783424772146767	0.0
0.5	0.0	1.0	1.0	0.0	0.0	0.0	1.0	0.16	0.17	0.15	0.1	0.11	0.16	0.14	0.01	0.0	0.0	0.0	0.06074213083637095	0.10173682236041759	0.0049087894836866	0.09863319092459359	0.11255160605591127	0.00567551811597449	0.6072616459279727	0.0029183448266320248	0.0014155660933782375
0.5	0.0	1.0	1.0	0.0	0.0	0.0	1.0	0.16	0.17	0.15	0.1	0.11	0.16	0.14	0.01	0.0	0.0	0.0	0.0697303049758596	0.10211549638713775	0.0	0.09203564945240808	0.11305718278368664	0.0049191545676901625	0.6032136274651911	0.0	0.0
0.5	0.0	1.0	1.0	0.0	0.0	0.0	1.0	0.16	0.17	0.15	0.1	0.11	0.16	0.14	0.01	0.0	0.0	0.0	0.0679353084925285	0.09160467491323285	0.0004902277914050936	0.09820793653979323	0.12964757233817212	0.002240778043361047	0.6079571119809148	0.009389408665507379	0.007310142517879604
0.5	0.0	1.0	1.0	0.0	0.0	1.0	0.0	0.15	0.17	0.16	0.1	0.12	0.16	0.13	0.01	0.0	0.0	0.026341441418985596	0.0651580565408988	0.09341775174780133	0.0033728643984886203	0.048587519782551714	0.1511352578602786	0.121432253789398	0.4955995818732057	0.005389858663838738	0.0
0.5	0.0	1.0	1.0	0.0	0.0	1.0	0.0	0.15	0.17	0.16	0.1	0.12	0.16	0.13	0.01	0.0	0.0	0.016473584728084873	0.06850872877232835	0.1001522075736891	0.0	0.03229673649478407	0.15221240084883264	0.11577261106480512	0.5016247644284523	0.0	0.0
0.5	0.0	1.0	1.0	0.0	0.0	1.0	0.0	0.15	0.17	0.16	0.1	0.12	0.16	0.13	0.01	0.0	0.0	0.02065178865103172	0.06103647073644854	0.09673208556387841	0.0	0.031267499409455356	0.1597992046477989	0.11644707689949446	0.5061974889170927	0.0	0.0036300544444785848
0.5	0.0	1.0	1.0	0.0	0.0	1.0	0.0	0.15	0.17	0.16	0.1	0.12	0.16	0.13	0.01	0.0	0.0	0.025204557197793732	0.0719127748121569	0.09943152377100317	0.0	0.03697736533085991	0.1585905828849565	0.12661238815575457	0.5093005382133302	0.0	0.004617349504072886
0.5	0.0	1.0	1.0	0.0	0.0	1.0	0.0	0.15	0.18	0.16	0.09	0.11	0.16	0.14	0.01	0.0	0.0	0.05876680913642076	0.043624661323313205	0.10132992534733555	0.004822412985801182	0.04148946226359824	0.15683657553516545	0.03279544753252579	0.5659053462371979	0.0	0.0
0.5	0.0	1.0	1.0	0.0	0.0	1.0	0.0	0.15	0.18	0.16	0.09	0.11	0.16	0.14	0.01	0.0	0.0	0.04328531595861986	0.05629149440462765	0.113303944413924	0.0004613084953823867	0.03717660968247005	0.15754401081626215	0.03784890214845271	0.5663319887894316	0.0	0.0
0.5	0.0	1.0	1.0	0.0	0.0	1.0	0.0	0.15	0.18	0.16	0.09	0.11	0.16	0.14	0.01	0.0	0.0	0.049253595713392134	0.04602755748328284	0.11495218760352502	5.440780184958263e-05	0.03464425390293635	0.15799149146549135	0.03767782442746423	0.5608710572222798	0.008129442219290938	0.0024847599182798424
0.5	0.0	1.0	1.0	0.0	0.0	1.0	0.0	0.15	0.18	0.16	0.09	0.11	0.16	0.14	0.01	0.0	0.0	0.04233796081416728	0.058796642472269504	0.11255416106142836	0.0	0.03278544145326775	0.1558805037854059	0.04240145511857027	0.5606692218395265	0.007877851661019153	0.005771944224490616
0.5	1.0	0.0	0.0	0.0	1.0	1.0	0.0	0.16	0.24	0.11	0.12	0.12	0.12	0.11	0.01	0.0	0.01	0.0	0.006234441355910965	0.1849697827962893	0.004878925851453539	0.3106706486947156	0.2413977936974263	0.2452491737148138	0.007535312735234988	0.0	0.006425146093440257
0.5	1.0	0.0	0.0	0.0	1.0	1.0	0.0	0.16	0.24	0.11	0.12	0.12	0.12	0.11	0.01	0.0	0.01	0.0	0.016929045834690366	0.18254977324663965	0.0	0.3259459073155911	0.23299834854697546	0.23458502790465283	0.004445051367861325	0.004400730730921487	0.0028229526577059454
0.5	1.0	0.0	0.0	0.0	1.0	1.0	0.0	0.16	0.24	0.11	0.12	0.12	0.12	0.11	0.01	0.0	0.01	0.003878968889342001	0.010854488866951924	0.18503598117813905	0.0	0.31363195433602853	0.24816901122667256	0.2416678358953224	0.0	0.0	0.008945666792236307
0.5	1.0	0.0	0.0	0.0	1.0	1.0	0.0	0.16	0.24	0.11	0.12	0.12	0.12	0.11	0.01	0.0	0.01	0.0	0.011724596640335944	0.19011777357768933	0.002229084708692956	0.3103622036764168	0.247442478178883	0.24864236564967224	0.0013026636717841794	0.003933016477537845	0.008449987623545914
0.5	1.0	0.0	0.0	1.0	0.0	1.0	0.0	0.07	0.15	0.12	0.18	0.17	0.11	0.15	0.01	0.02	0.02	0.004144772686267973	0.0	0.43152576720333624	0.0021343009276571182	0.09848261342604772	0.31472888471249444	0.1086873402953803	0.028511370258135528	0.019016787428082643	0.012264760916815106
0.5	1.0	0.0	0.0	1.0	0.0	1.0	0.0	0.07	0.15	0.12	0.18	0.17	0.11	0.15	0.01	0.02	0.02	0.009696823979246693	0.006777961728918683	0.4224932536240653	0.008416837652347445	0.10739792724124257	0.31037676114252144	0.1018255087148986	0.017980054077402607	0.011095232776440627	0.016703944832918018
0.5	1.0	0.0	0.0	1.0	0.0	1.0	0.0	0.07	0.15	0.12	0.18	0.17	0.11	0.15	0.01	0.02	0.02	0.006057068971960228	0.0	0.4266699834338229	0.0	0.10074791205875847	0.3183971123282552	0.09692691988731923	0.016939064037924556	0.02475002496219497	0.019044358817796144
0.5	1.0	0.0	0.0	1.0	0.0	1.0	0.0	0.07	0.15	0.12	0.18	0.17	0.11	0.15	0.01	0.02	0.02	0.0	0.0	0.422817140407596	0.0	0.0999673554547896	0.30837850899009095	0.108296918021362	0.01724787798233266	0.021611767005560868	0.02264528575839061
0.5	1.0	0.0	1.0	0.0	0.0	1.0	0.0	0.14	0.17	0.17	0.09	0.11	0.17	0.14	0.01	0.0	0.0	0.030261889131766674	0.1532707474403342	0.21356071933739504	0.029221406349389106	0.14297325455506224	0.19829248247454048	0.1517069933615729	0.06993748503691895	4.390020662485214e-05	0.001907700346400875
0.5	1.0	0.0	1.0	0.0	0.0	1.0	0.0	0.14	0.17	0.17	0.09	0.11	0.17	0.14	0.01	0.0	0.0	0.03134152954776855	0.15499920940798356	0.2141981118619117	0.027961085788814274	0.14410279280964014	0.19381375441327334	0.1507309933569619	0.059441338902199985	0.0012968226652523285	0.0
0.5	1.0	0.0	1.0	0.0	0.0	1.0	0.0	0.14	0.17	0.17	0.09	0.11	0.17	0.14	0.01	0.0	0.0	0.04551055233390021	0.14906577669496054	0.2204878053865516	0.018815254938764563	0.14801526121750652	0.20119280662616437	0.15310480491861425	0.05363856260990542	0.007235712420270346	0.008922309242672654
0.5	1.0	0.0	1.0	0.0	0.0	1.0	0.0	0.14	0.17	0.17	0.09	0.11	0.17	0.14	0.01	0.0	0.0	0.03746618632559506	0.14541489346287106	0.22287999086478033	0.018174683421961928	0.1405077271132069	0.19312305194732382	0.16431944457694794	0.06317847883820303	0.0	0.0
1.0	0.0	1.0	0.0	0.0	1.0	0.0	1.0	0.17	0.26	0.1	0.12	0.1	0.12	0.11	0.01	0.0	0.01	0.0	0.003437854871974568	0.0	0.0	0.005998321707463788	0.0	0.003054922157037494	0.7647636556209345	0.0	0.2248634438199891
1.0	0.0	1.0	0.0	0.0	1.0	0.0	1.0	0.17	0.26	0.1	0.12	0.1	0.12	0.11	0.01	0.0	0.01	0.0044453386371131835	0.007113929362125715	0.00660439729133983	0.0	0.0033617027314129227	0.0	0.0	0.7779267163704224	0.0	0.22171017061708936
1.0	0.0	1.0	0.0	0.0	1.0	0.0	1.0	0.17	0.26	0.1	0.12	0.1	0.12	0.11	0.01	0.0	0.01	0.0	0.0	0.0	0.0016608312193938431	0.0	0.007853434221539496	0.00634887123476882	0.7668363470339575	0.0	0.22759384816334535
1.0	0.0	1.0	0.0	0.0	1.0	0.0	1.0	0.17	0.26	0.1	0.12	0.1	0.12	0.11	0.01	0.0	0.01	0.001805898850296155	0.0	0.0024829781569826806	0.0	0.0010409436170396042	0.0	0.0	0.7789690661392431	0.005272115883195216	0.22280226351532906
1.0	0.0	1.0	0.0	0.0	1.0	1.0	0.0	0.16	0.24	0.11	0.12	0.12	0.12	0.11	0.01	0.0	0.01	0.007369359517958257	0.0	0.04789104453788183	0.005997105118946305	0.0	0.05044938616640235	0.0	0.5608326842932174	0.0026695643965229457	0.3351577537086641
1.0	0.0	1.0	0.0	0.0	1.0	1.0	0.0	0.16	0.24	0.11	0.12	0.12	0.12	0.11	0.01	0.0	0.01	0.0	0.006698604735985983	0.049688043614071045	0.0005138036460537159	0.0	0.055446146530387375	0.0	0.56828597613121	0.0	0.3415303295102851
1.0	0.0	1.0	0.0	0.0	1.0	1.0	0.0	0.16	0.24	0.11	0.12	0.12	0.12	0.11	0.01	0.0	0.01	0.0	0.0010835600503158686	0.043028407767037286	0.006594836074144033	0.0	0.050219916573169605	0.0	0.5680003728369621	0.007477801551250307	0.34194826204340617
1.0	0.0	1.0	0.0	0.0	1.0	1.0	0.0	0.16	0.24	0.11	0.12	0.12	0.12	0.11	0.01	0.0	0.01	0.0020103372086730676	0.0033007334909251097	0.033507425572468996	0.008288238918499195	0.0	0.057662770564989946	0.0003783541056567516	0.5509393193355011	0.0	0.3447606723285274
1.0	0.0	1.0	0.0	0.0	1.0	1.0	0.0	0.16	0.25	0.1	0.13	0.12	0.11	0.11	0.01	0.0	0.01	0.0	0.0020630421893277646	0.034906982193626424	0.0	0.0	0.04711345432929898	0.004380918103684911	0.5559424343124636	0.0013280928059379443	0.34952100804398195
1.0	0.0	1.0	0.0	0.0	1.0	1.0	0.0	0.16	0.25	0.1	0.13	0.12	0.11	0.11	0.01	0.0	0.01	0.0032734233072529637	0.00873659478649516	0.044651441944205006	0.0	0.0	0.045245280885996504	0.0019015586140050961	0.5510285162696851	0.0	0.35193685697833776
1.0	0.0	1.0	0.0	0.0	1.0	1.0	0.0	0.16	0.25	0.1	0.13	0.12	0.11	0.11	0.01	0.0	0.01	0.0	0.0054182440749164385	0.03213196506267543	0.0	0.004563775124072068	0.04990982632412397	0.003768047928554721	0.558696546772075	0.0	0.35638204635348397
1.0	0.0	1.0	0.0	0.0	1.0	1.0	0.0	0.16	0.25	0.1	0.13	0.12	0.11	0.11	0.01	0.0	0.01	0.005988317579379584	0.0038939294170885347	0.035442902744599256	0.0018046133373817424	0.0	0.04183164146653268	0.008346271509244855	0.5527363726183793	0.00900474707641605	0.3489201154591591
1.0	0.0	1.0	0.0	1.0	0.0	0.0	1.0	0.07	0.15	0.13	0.17	0.16	0.12	0.15	0.01	0.02	0.02	0.0	0.000838018947567163	0.22745891671752816	0.0046444977281912235	0.006131222957228994	0.36317566733421436	0.00384553129035705	0.08698391303130638	0.0	0.3397884992728628
1.0	0.0	1.0	0.0	1.0	0.0	0.0	1.0	0.07	0.15	0.13	0.17	0.16	0.12	0.15	0.01	0.02	0.02	0.0	0.00975336015993294	0.22888118679373226	0.0	0.00411150345031377	0.3685049663483133	0.0	0.0813589046110526	0.008309765951760839	0.330678919571716
1.0	0.0	1.0	0.0	1.0	0.0	0.0	1.0	0.07	0.15	0.13	0.17	0.16	0.12	0.15	0.01	0.02	0.02	0.003948405344936798	0.0	0.22848792390753062	0.009421164903307357	0.00888532978226868	0.3594842843331493	0.00724085301978627	0.08689098797070141	0.0	0.34657830948301355
1.0	0.0	1.0	0.0	1.0	0.0	0.0	1.0	0.07	0.15	0.13	0.17	0.16	0.12	0.15	0.01	0.02	0.02	0.0	0.0019253975696410606	0.21460017674575407	0.0	0.0	0.3639257755175628	0.0	0.08449533543057523	0.0	0.33630580675661226
1.0	0.0	1.0	0.0	1.0	0.0	1.0	0.0	0.06	0.17	0.12	0.17	0.18	0.11	0.14	0.01	0.02	0.02	0.0007898258475067445	0.005814463296779272	0.0463750500586414	0.002517827528740182	0.007719554964723744	0.02231726376364609	0.0	0.13048801563113077	0.007401977478018599	0.7804253882170078
1.0	0.0	1.0	0.0	1.0	0.0	1.0	0.0	0.06	0.17	0.12	0.17	0.18	0.11	0.14	0.01	0.02	0.02	0.007494033453683989	0.0005787426805442392	0.058781353970257924	0.005975664715473309	0.00995868221066675	0.017014236309034203	0.005343765778622538	0.13803861827218486	0.0	0.7925501092643674
1.0	0.0	1.0	0.0	1.0	0.0	1.0	0.0	0.06	0.17	0.12	0.17	0.18	0.11	0.14	0.01	0.02	0.02	0.007473542283726776	0.009681669383985904	0.055365468277290365	0.0	0.0	0.024751646031777833	0.0	0.1322094822626279	0.0	0.7857447798330817
1.0	0.0	1.0	0.0	1.0	0.0	1.0	0.0	0.06	0.17	0.12	0.17	0.18	0.11	0.14	0.01	0.02	0.02	0.0	0.0	0.04084186379272724	0.0	0.00975444779472063	0.01855546267471725	0.0	0.1435929456538614	0.0	0.7989992236790046
1.0	0.0	1.0	1.0	0.0	0.0	0.0	1.0	0.16	0.17	0.15	0.1	0.11	0.16	0.14	0.01	0.0	0.0	0.00572690028831104	0.0	0.07835161551569857	0.007582366151243294	0.10889464044582821	0.08934803022499739	0.012268227784214155	0.7133406789218415	0.00982337252273953	0.0
1.0	0.0	1.0	1.0	0.0	0.0	0.0	1.0	0.16	0.17	0.15	0.1	0.11	0.16	0.14	0.01	0.0	0.0	0.008854635482702515	0.0029929329798473684	0.08215473589757719	0.00025377022033017116	0.09461339623435518	0.08353056064011016	0.004409724181403507	0.7137287652428851	0.005591689471335067	0.0
1.0	0.0	1.0	1.0	0.0	0.0	0.0	1.0	0.16	0.17	0.15	0.1	0.11	0.16	0.14	0.01	0.0	0.0	0.0	0.009382052602816228	0.08767571769926852	0.00855504566390426	0.1098981564529287	0.08347790498438974	0.007924840378053175	0.7251647695140818	0.003920412361075844	0.0
1.0	0.0	1.0	1.0	0.0	0.0	0.0	1.0	0.16	0.17	0.15	0.1	0.11	0.16	0.14	0.01	0.0	0.0	0.006316662499812357	0.0	0.07447635229645247	0.000739488457868271	0.10185879869683406	0.09160172415675621	0.0018297367479550974	0.7275492172526076	0.0	0.0
1.0	0.0	1.0	1.0	0.0	0.0	1.0	0.0	0.15	0.17	0.16	0.1	0.12	0.16	0.13	0.01	0.0	0.0	0.007774961597379544	0.02911302996459507	0.10724255234530902	0.006190321494497561	0.003104839612780434	0.07101714741218279	0.0017397351982282021	0.798169064261414	0.0	0.0
1.0	0.0	1.0	1.0	0.0	0.0	1.0	0.0	0.15	0.17	0.16	0.1	0.12	0.16	0.13	0.01	0.0	0.0	0.0044684022737716995	0.019917514701575417	0.09162092431815297	0.0	0.0036651752731919184	0.061522617189806006	0.017024138280975373	0.7999029305402795	0.0	0.0018481556931903512
1.0	0.0	1.0	1.0	0.0	0.0	1.0	0.0	0.15	0.17	0.16	0.1	0.12	0.16	0.13	0.01	0.0	0.0	0.006493619318502982	0.016956184158043862	0.10356032305118128	0.0013146392799158208	0.0	0.07757259972710316	0.015948520432138562	0.8031690366931685	0.00701163458188484	0.007345884019196046
1.0	0.0	1.0	1.0	0.0	0.0	1.0	0.0	0.15	0.17	0.16	0.1	0.12	0.16	0.13	0.01	0.0	0.0	0.004167259534300695	0.026740266567273442	0.10394942923338568	0.003602815435206009	0.0023722275643036864	0.07505433279115284	0.0031721021058614737	0.8076174151839786	0.0074368705549046395	0.0
1.0	0.0	1.0	1.0	0.0	0.0	1.0	0.0	0.15	0.18	0.16	0.09	0.11	0.16	0.14	0.01	0.0	0.0	0.006516335011295253	0.032577397349468906	0.06670237708518284	0.004870165125832155	0.013215197920966164	0.14635934048238125	0.02664268355915484	0.7101493546752167	0.0	0.0
1.0	0.0	1.0	1.0	0.0	0.0	1.0	0.0	0.15	0.18	0.16	0.09	0.11	0.16	0.14	0.01	0.0	0.0	0.0023385383675148443	0.04962372356054847	0.07263627054033338	0.0	0.022680114061992225	0.14079970759431712	0.025596907903022874	0.7021396127765391	0.00522055805004056	0.0008253315735222057
1.0	0.0	1.0	1.0	0.0	0.0	1.0	0.0	0.15	0.18	0.16	0.09	0.11	0.16	0.14	0.01	0.0	0.0	0.009259840077179895	0.036837443320773725	0.07265243786267897	0.008640562110200348	0.012050194559813585	0.14874456974472905	0.02375771444601627	0.7013567411821034	0.0	0.004163441772905632
1.0	0.0	1.0	1.0	0.0	0.0	1.0	0.0	0.15	0.18	0.16	0.09	0.11	0.16	0.14	0.01	0.0	0.0	0.0	0.04164340920352547	0.06691766113905914	0.002418310355349543	0.010914840676250257	0.14743073612304755	0.029469779383547938	0.7193775571057138	0.004993036634858495	0.0
1.0	1.0	0.0	0.0	0.0	1.0	1.0	0.0	0.16	0.24	0.11	0.12	0.12	0.12	0.11	0.01	0.0	0.01	0.005165263918580451	0.05049173832917603	0.4804424710305799	0.0	0.0	0.3154081483561559	0.013665907532130104	0.12891805412753496	0.0	0.009942490003154223
1.0	1.0	0.0	0.0	0.0	1.0	1.0	0.0	0.16	0.24	0.11	0.12	0.12	0.12	0.11	0.01	0.0	0.01	0.0	0.05902774048659351	0.48327247642383336	0.005896190974998586	0.0038736445156297723	0.3044153922557752	0.0016476209123168547	0.13360998604149427	0.003090224285622705	0.0
1.0	1.0	0.0	0.0	0.0	1.0	1.0	0.0	0.16	0.24	0.11	0.12	0.12	0.12	0.11	0.01	0.0	0.01	0.009017271245008207	0.053021157835618005	0.48864669602085203	0.008872318403351979	0.0	0.31277051895328173	0.007951887959255886	0.12548430404697342	0.009679552959196565	0.0
1.0	1.0	0.0	0.0	0.0	1.0	1.0	0.0	0.16	0.24	0.11	0.12	0.12	0.12	0.11	0.01	0.0	0.01	0.007881984073582688	0.05459909211782172	0.48426209408050164	0.0	0.003033336507517701	0.30737052687447525	0.017287164996792743	0.12946419813383114	0.009363868558294434	0.0
1.0	1.0	0.0	0.0	1.0	0.0	1.0	0.0	0.07	0.15	0.12	0.18	0.17	0.11	0.15	0.01	0.02	0.02	0.007372463359112217	0.005531937055834834	0.19541843689288105	0.006895664562337754	0.005220479818859978	0.4025244064326283	0.0	0.06065052358982505	0.008416956956313738	0.3423330062904148
1.0	1.0	0.0	0.0	1.0	0.0	1.0	0.0	0.07	0.15	0.12	0.18	0.17	0.11	0.15	0.01	0.02	0.02	0.005930745819523525	0.0	0.1823461637792479	0.0	0.0037113057445794274	0.3986061178979893	0.0	0.06983189093482875	0.0	0.341639428038288
1.0	1.0	0.0	0.0	1.0	0.0	1.0	0.0	0.07	0.15	0.12	0.18	0.17	0.11	0.15	0.01	0.02	0.02	0.0	0.005951182012743762	0.18620723917847148	0.0	0.0	0.3914489377558912	0.0	0.06959877669434247	0.0020004109623860747	0.3358332515741861
1.0	1.0	0.0	0.0	1.0	0.0	1.0	0.0	0.07	0.15	0.12	0.18	0.17	0.11	0.15	0.01	0.02	0.02	0.0038996377225308503	0.0072024479437840915	0.195597019777867	0.0	0.0	0.3920986035683635	0.0	0.07973325186534294	0.0	0.33997776306902716
1.0	1.0	0.0	1.0	0.0	0.0	1.0	0.0	0.14	0.17	0.17	0.09	0.11	0.17	0.14	0.01	0.0	0.0	0.0023631146863623814	0.06404929941088208	0.18119297366973827	0.0	0.04652922616487984	0.18035423286769423	0.2517573299828967	0.2670125386241836	0.0	0.0
1.0	1.0	0.0	1.0	0.0	0.0	1.0	0.0	0.14	0.17	0.17	0.09	0.11	0.17	0.14	0.01	0.0	0.0	0.0	0.05265431508086121	0.18135081696523114	0.003789299382745314	0.05601173398218166	0.1740030048848962	0.2533496516451814	0.26209135680668805	0.0027286049908727336	0.004129514529738023
1.0	1.0	0.0	1.0	0.0	0.0	1.0	0.0	0.14	0.17	0.17	0.09	0.11	0.17	0.14	0.01	0.0	0.0	0.0	0.06872424492487379	0.17103942567302943	0.0008259267060214091	0.05418121038901833	0.1874193824749217	0.2642817386426486	0.27603456166139584	0.0	0.006296502274930246
1.0	1.0	0.0	1.0	0.0	0.0	1.0	0.0	0.14	0.17	0.17	0.09	0.11	0.17	0.14	0.01	0.0	0.0	0.0	0.06789633312121054	0.18095184752307472	0.006345955399249875	0.04904636569036601	0.1828715539039305	0.2605280532187223	0.27463179043510666	0.0	0.0
0.1	0.0	1.0	1.0	0.0	0.0	1.0	0.0	1.0	0.15	0.17	0.16	0.1	0.12	0.16	0.13	0.01	0.0	0.0	0.03494206468020293	0.12319089360226378	0.15743567133184402	0.014384279747160887	0.09951730511638263	0.25673791583542216	0.23364235831377397	0.0757939701428496	0.0031741555100175227
0.1	0.0	1.0	1.0	0.0	0.0	1.0	0.0	1.0	0.15	0.17	0.16	0.1	0.12	0.16	0.13	0.01	0.0	0.0	0.041107271018752625	0.1343840355654453	0.14456909482662597	0.02992667832113484	0.09949586324293566	0.26300651372693873	0.23399084901858289	0.07360456484862583	0.0
0.1	0.0	1.0	1.0	0.0	0.0	1.0	0.0	1.0	0.15	0.17	0.16	0.1	0.12	0.16	0.13	0.01	0.0	0.0	0.03515365777022428	0.12925245913478633	0.1573654501081676	0.02454338139532616	0.09485413042399962	0.25850986668896153	0.23691869985093925	0.06742077525969206	0.009752991274721156
0.1	0.0	1.0	1.0	0.0	0.0	1.0	0.0	1.0	0.15	0.17	0.16	0.1	0.12	0.16	0.13	0.01	0.0	0.0	0.047340629922448973	0.13157350817144786	0.1487723083837918	0.02450515320830273	0.08973337882849405	0.2674684647616332	0.24801403728022517	0.06843441853746912	0.0
0.1	0.0	1.0	1.0	0.0	0.0	1.0	0.0	1.0	0.15	0.17	0.16	0.1	0.12	0.16	0.13	0.01	0.0	0.0	0.048247266912333824	0.12421324378011334	0.15245933167126965	0.02263120440185041	0.09466226044830561	0.2526313537025452	0.24431649929364177	0.07818065041331283	0.0
0.1	0.0	1.0	1.0	0.0	0.0	1.0	0.0	1.0	0.15	0.17	0.16	0.1	0.12	0.16	0.13	0.01	0.0	0.0	0.04942790188083279	0.1236195390541898	0.15708770186739157	0.019845557128960696	0.08494462148806353	0.2674149980254502	0.2389061051000533	0.07029634707859381	0.0
0.1	0.0	1.0	1.0	0.0	0.0	1.0	0.0	1.0	0.15	0.17	0.16	0.1	0.12	0.16	0.13	0.01	0.0	0.0	0.033270477451700455	0.1278216307330352	0.15938824644670574	0.015162668654022552	0.09313473329082585	0.2565038012844939	0.245469462513732	0.062617473214367	0.009396420901570895
0.1	0.0	1.0	1.0	0.0	0.0	1.0	0.0	1.0	0.15	0.17	0.16	0.1	0.12	0.16	0.13	0.01	0.0	0.0	0.03472100926692928	0.12146993494660026	0.1433951581017508	0.020395478971120352	0.08674006352862572	0.2665776673176522	0.2386177504732361	0.0649742854517526	0.0023428997320806017
0.1	0.0	1.0	1.0	0.0	0.0	1.0	0.0	1.0	0.15	0.18	0.16	0.09	0.11	0.16	0.14	0.01	0.0	0.0	0.013340838158018998	0.13335238432576638	0.11073342853867085	0.02472804030131281	0.14327609055243612	0.24949261751499627	0.23688340897938395	0.08611340305900106	0.0017070872879350434
0.1	0.0	1.0	1.0	0.0	0.0	1.0	0.0	1.0	0.15	0.18	0.16	0.09	0.11	0.16	0.14	0.01	0.0	0.0	0.014116824200735366	0.13223839238795457	0.11539499223033979	0.011141737121786297	0.14062339056002066	0.2587321138458992	0.2207868708133702	0.07244219828020054	0.0
0.1	0.0	1.0	1.0	0.0	0.0	1.0	0.0	1.0	0.15	0.18	0.16	0.09	0.11	0.16	0.14	0.01	0.0	0.0	0.01632312209953501	0.14014469617376787	0.11083145718100784	0.012966864019241778	0.14973260245917694	0.2593023739287209	0.2200987996186882	0.08903623570846478	0.002782398756310008
0.1	0.0	1.0	1.0	0.0	0.0	1.0	0.0	1.0	0.15	0.18	0.16	0.09	0.11	0.16	0.14	0.01	0.0	0.0	0.019094797112677184	0.140311920571585	0.1197769316051384	0.023337285150922087	0.13279302509512628	0.24059947179745356	0.22615859883182382	0.08409361525473294	0.0
0.1	0.0	1.0	1.0	0.0	0.0	1.0	0.0	1.0	0.15	0.18	0.16	0.09	0.11	0.16	0.14	0.01	0.0	0.0	0.029398240922145408	0.13187801431578838	0.12345204236450252	0.018875004386091424	0.14736284508755013	0.24354299578894772	0.2338525190445233	0.08676230579296221	0.008892284389480464
0.1	0.0	1.0	1.0	0.0	0.0	1.0	0.0	1.0	0.15	0.18	0.16	0.09	0.11	0.16	0.14	0.01	0.0	0.0	0.019943495280168547	0.14235694480402428	0.12737809968957436	0.021412194932776595	0.13060774119393675	0.25861897391013955	0.23379053502063124	0.08353026771554493	0.0
0.1	0.0	1.0	1.0	0.0	0.0	1.0	0.0	1.0	0.15	0.18	0.16	0.09	0.11	0.16	0.14	0.01	0.0	0.0	0.01787728811308317	0.14302465954082985	0.11213186060615982	0.02315690609206072	0.14998827451541336	0.24096424077721112	0.23954348368442635	0.07813815921445741	0.007415069006745182
0.1	0.0	1.0	1.0	0.0	0.0	1.0	0.0	1.0	0.15	0.18	0.16	0.09	0.11	0.16	0.14	0.01	0.0	0.0	0.021340325219733357	0.14476898418502654	0.12757031122602697	0.01808280643302066	0.1365406632312648	0.2533518677112717	0.23615691883882517	0.08524570269553232	0.00595627297717269
0.1	0.0	1.0	1.0	0.0	0.0	1.0	0.0	1.0	0.15	0.18	0.16	0.09	0.11	0.16	0.14	0.01	0.0	0.0	0.026356684323500433	0.13240418110741217	0.12088978195921699	0.010115173209962431	0.1364917165980054	0.24732923069742796	0.22792345383218512	0.08390934413379725	0.0
0.1	0.0	1.0	1.0	0.0	0.0	1.0	0.0	1.0	0.15	0.18	0.16	0.09	0.11	0.16	0.14	0.01	0.0	0.0	0.01475088261748655	0.13746503583258682	0.11454539254526303	0.011463918475368873	0.14206897186762757	0.25336425597110035	0.2323898069201923	0.07926988087601144	0.0
0.1	1.0	0.0	0.0	0.0	1.0	1.0	0.0	1.0	0.16	0.25	0.11	0.12	0.12	0.12	0.11	0.01	0.0	0.0	0.06038163570272436	0.1295836375525946	0.13051284131612872	0.12682495655252313	0.20760391237571713	0.13797645561793803	0.19160344738454665	0.0006720509345375693	0.002158101855868892
0.1	1.0	0.0	0.0	0.0	1.0	1.0	0.0	1.0	0.16	0.25	0.11	0.12	0.12	0.12	0.11	0.01	0.0	0.0	0.06625971477432187	0.13436246152452988	0.1491104739190987	0.12036465165352724	0.20391555971367092	0.13015125749956286	0.19294949428309205	0.007960610978999737	0.0
0.1	1.0	0.0	0.0	0.0	1.0	1.0	0.0	1.0	0.16	0.25	0.11	0.12	0.12	0.12	0.11	0.01	0.0	0.0	0.05120534780579122	0.13868872053611028	0.1370324537447927	0.12202841656898433	0.2097174351837265	0.13513553135441017	0.18569745803923846	0.0	0.00606051795665327
0.1	1.0	0.0	0.0	0.0	1.0	1.0	0.0	1.0	0.16	0.25	0.11	0.12	0.12	0.12	0.11	0.01	0.0	0.0	0.05622615398312007	0.13220667566621838	0.14432301348446389	0.1254524800146707	0.20827098203050703	0.13243772186673897	0.1836229869906936	0.0036223570792996568	0.0
0.1	1.0	0.0	0.0	0.0	1.0	1.0	0.0	1.0	0.16	0.25	0.11	0.12	0.12	0.12	0.11	0.01	0.0	0.0	0.06418092523444865	0.12213753846189487	0.1413462443925781	0.12513125567402728	0.21925853750475158	0.1396709129343985	0.19611985099550316	0.0010045308431252346	0.0
0.1	1.0	0.0	0.0	0.0	1.0	1.0	0.0	1.0	0.16	0.25	0.11	0.12	0.12	0.12	0.11	0.01	0.0	0.0	0.06902806684413314	0.13203223640292663	0.14638377718853582	0.13768412926696816	0.20456159543897864	0.13424089679816453	0.19221961977701985	0.0	0.006797226057334406
0.1	1.0	0.0	0.0	0.0	1.0	1.0	0.0	1.0	0.16	0.25	0.11	0.12	0.12	0.12	0.11	0.01	0.0	0.0	0.05706842758605436	0.12473741117948965	0.14561051030487726	0.12549612071096272	0.21645228637027356	0.13847476507297526	0.19335099798582941	0.0	0.0024771864935314598
0.1	1.0	0.0	0.0	0.0	1.0	1.0	0.0	1.0	0.16	0.25	0.11	0.12	0.12	0.12	0.11	0.01	0.0	0.0	0.06173216926350948	0.12336028415489728	0.14473747489888367	0.13725594155086457	0.2043347960018155	0.13191429111040326	0.18047277172092674	0.0028394300088653204	0.0021418807217756155
0.1	1.0	0.0	0.0	0.0	1.0	1.0	0.0	1.0	0.16	0.25	0.11	0.12	0.12	0.12	0.11	0.01	0.0	0.0	0.05463894192231951	0.1278181199181103	0.14188952670372348	0.1299353371771834	0.21975571040429773	0.13272879505113466	0.19390289108095188	0.0	0.0
0.1	1.0	0.0	0.0	0.0	1.0	1.0	0.0	1.0	0.16	0.25	0.11	0.12	0.12	0.12	0.11	0.01	0.0	0.0	0.06384872302648739	0.13982511987404378	0.13256788578908252	0.12208219298768333	0.21448677634257482	0.1415677383401282	0.1854832133311961	0.0	0.0
0.1	1.0	0.0	0.0	1.0	0.0	1.0	0.0	0.0	0.13	0.0	0.0	0.0	0.19	0.15	0.0	0.0	0.25	0.28	0.20383734649437485	0.0	0.0	0.0	0.3113884768549219	0.1203811958181654	0.0	0.006007130156447231	0.3146742416382087
0.1	1.0	0.0	0.0	1.0	0.0	1.0	0.0	0.0	0.13	0.0	0.0	0.0	0.19	0.15	0.0	0.0	0.25	0.28	0.21760158175122915	0.003017547380943883	0.000659155731026706	0.0	0.31666003826116396	0.1233897391039638	0.00988278722442335	0.003236783796987573	0.3211556683474005
0.1	1.0	0.0	0.0	1.0	0.0	1.0	0.0	0.0	0.13	0.0	0.0	0.0	0.19	0.15	0.0	0.0	0.25	0.28	0.20930411224567436	0.0	0.0012459363175581963	0.009152505690107603	0.3135060588471532	0.12380009781641331	0.0	0.0007165536894616249	0.3119335289929344
0.1	1.0	0.0	0.0	1.0	0.0	1.0	0.0	0.0	0.13	0.0	0.0	0.0	0.19	0.15	0.0	0.0	0.25	0.28	0.21512326657790493	0.0	0.0032982344897443602	0.0059089992157945834	0.32854355638958904	0.11469284163710906	0.0	0.0	0.3298496700431675
0.1	1.0	0.0	0.0	1.0	0.0	1.0	0.0	0.0	0.13	0.0	0.0	0.0	0.19	0.15	0.0	0.0	0.25	0.28	0.2107991426056112	0.006840665887528427	0.0004191595454408441	0.0024717137600551945	0.31178248864232033	0.12510540840993614	0.0	0.006521352605050568	0.3256405617534077
0.1	1.0	0.0	0.0	1.0	0.0	1.0	0.0	0.0	0.13	0.0	0.0	0.0	0.19	0.15	0.0	0.0	0.25	0.28	0.20072320761049522	0.0	0.0	0.0	0.31175285493527677	0.12873915646062126	0.0010760448142475253	0.0	0.3179396303414857
0.1	1.0	0.0	0.0	1.0	0.0	1.0	0.0	0.0	0.13	0.0	0.0	0.0	0.19	0.15	0.0	0.0	0.25	0.28	0.21201188666721232	0.0003135885539299558	0.008387839464288347	0.0	0.32984316029646626	0.1270284991549019	0.0	0.008611904292878324	0.3123273279577095
0.1	1.0	0.0	0.0	1.0	0.0	1.0	0.0	0.0	0.13	0.0	0.0	0.0	0.19	0.15	0.0	0.0	0.25	0.28	0.20761246586953158	0.007559486408901391	0.0073611338021490075	0.006118508002352424	0.32580060872614125	0.11609358278196082	0.0	0.0	0.3134704902997302
0.1	1.0	0.0	0.0	1.0	0.0	1.0	0.0	0.0	0.13	0.0	0.0	0.0	0.19	0.15	0.0	0.0	0.25	0.28	0.20692199453075572	0.0095122040171983	0.0028194415469066404	0.006449611272687219	0.312650493454837	0.12724028964545245	0.008455143810267888	0.0	0.32212505875501957
0.1	1.0	0.0	0.0	1.0	0.0	1.0	0.0	0.0	0.13	0.0	0.0	0.0	0.19	0.15	0.0	0.0	0.25	0.28	0.20349677254520823	5.132152926884924e-05	0.0	0.0	0.31735068844583064	0.11136344618770987	0.0	0.0	0.3292623022317835
0.1	1.0	0.0	0.0	1.0	0.0	1.0	0.0	1.0	0.07	0.16	0.12	0.19	0.18	0.11	0.16	0.01	0.0	0.0	0.0393164432230644	0.24864995756660263	0.1562363226617052	0.12012283725680488	0.22879023377265822	0.03211329368523488	0.16281652629380414	0.004320763650191992	0.002391759097956591
0.1	1.0	0.0	0.0	1.0	0.0	1.0	0.0	1.0	0.07	0.16	0.12	0.19	0.18	0.11	0.16	0.01	0.0	0.0	0.02304049706257296	0.24122699254221336	0.1656152317213688	0.1191960084753864	0.22116327591010954	0.049897326343395346	0.15115561121992732	0.013900704577171064	0.009673578505268272
0.1	1.0	0.0	0.0	1.0	0.0	1.0	0.0	1.0	0.07	0.16	0.12	0.19	0.18	0.11	0.16	0.01	0.0	0.0	0.022844987373743922	0.24242769878844858	0.1560655029513519	0.11202091622021293	0.23384322683388264	0.031245835962601255	0.1601884425629958	0.019933937077059535	0.006279405390120377
0.1	1.0	0.0	0.0	1.0	0.0	1.0	0.0	1.0	0.07	0.16	0.12	0.19	0.18	0.11	0.16	0.01	0.0	0.0	0.026125072415732233	0.25247791672583275	0.16054082927823304	0.11852166767780742	0.222614207534804	0.04773208430480934	0.15899569297642646	0.003892450236415301	0.0
0.1	1.0	0.0	0.0	1.0	0.0	1.0	0.0	1.0	0.07	0.16	0.12	0.19	0.18	0.11	0.16	0.01	0.0	0.0	0.03655075791133749	0.25467228761122807	0.1653860978728268	0.11022062528857293	0.22832307996359524	0.03962688303270647	0.15038384553646114	0.005196264174900684	0.005205796462442701
0.1	1.0	0.0	0.0	1.0	0.0	1.0	0.0	1.0	0.07	0.16	0.12	0.19	0.18	0.11	0.16	0.01	0.0	0.0	0.030706202629051833	0.24430403744034476	0.15024241549287787	0.11482402915199083	0.2395174750982011	0.046030742237659794	0.16919153288642066	0.009757080878527249	0.0
0.1	1.0	0.0	0.0	1.0	0.0	1.0	0.0	1.0	0.07	0.16	0.12	0.19	0.18	0.11	0.16	0.01	0.0	0.0	0.029087546691199215	0.2568871416547923	0.1519616516156849	0.11976482274043557	0.2230009732938797	0.0364935185378012	0.164747141547756	0.009520362587375332	0.0
0.1	1.0	0.0	0.0	1.0	0.0	1.0	0.0	1.0	0.07	0.16	0.12	0.19	0.18	0.11	0.16	0.01	0.0	0.0	0.029188935368119732	0.25570033087674116	0.1678416937788047	0.12910669373007855	0.23573806772510592	0.03630813791496026	0.16376269412173083	0.008752062481107839	0.0
0.1	1.0	0.0	0.0	1.0	0.0	1.0	0.0	1.0	0.07	0.16	0.12	0.19	0.18	0.11	0.16	0.01	0.0	0.0	0.0207685269792465	0.2580352398427085	0.1592295492924947	0.1227440295361656	0.23318707844411565	0.04790235481413073	0.16273339364334416	0.012278671695201235	0.0
0.1	1.0	0.0	0.0	1.0	0.0	1.0	0.0	1.0	0.07	0.16	0.12	0.19	0.18	0.11	0.16	0.01	0.0	0.0	0.023003380016340832	0.2547486753744297	0.1602444384162535	0.12360455558416707	0.2208334580120477	0.03169584032091607	0.16432646776125365	0.0014416867199734673	0.0
0.1	1.0	0.0	0.0	1.0	0.0	1.0	0.0	1.0	0.1	0.0	0.0	0.0	0.16	0.13	0.0	0.16	0.22	0.23	0.2291300279659896	0.004750167189180138	0.0	0.0	0.26699406459491704	0.17549307062362365	0.0032274122214082882	0.02370391135734936	0.27348218670668173
0.1	1.0	0.0	0.0	1.0	0.0	1.0	0.0	1.0	0.1	0.0	0.0	0.0	0.16	0.13	0.0	0.16	0.22	0.23	0.22320605439402677	0.005287453244434718	0.0	0.0	0.26164343334952855	0.17935720069690061	0.0	0.035384462956762675	0.2824932713770853
0.1	1.0	0.0	0.0	1.0	0.0	1.0	0.0	1.0	0.1	0.0	0.0	0.0	0.16	0.13	0.0	0.16	0.22	0.23	0.2141137452439111	0.0	0.0023002593607773323	0.00549267561275576	0.2728780850708226	0.1706060426649832	0.0	0.03936977555188768	0.28597428383309154
0.1	1.0	0.0	0.0	1.0	0.0	1.0	0.0	1.0	0.1	0.0	0.0	0.0	0.16	0.13	0.0	0.16	0.22	0.23	0.229599406587177	0.0020376317927264416	0.0016484531641449297	0.0049614635885906425	0.2762353957618028	0.17312957214663005	0.0	0.026765350119889966	0.288561672806521
0.1	1.0	0.0	0.0	1.0	0.0	1.0	0.0	1.0	0.1	0.0	0.0	0.0	0.16	0.13	0.0	0.16	0.22	0.23	0.21744334047675026	0.0	0.0	0.0022587916498905108	0.2788615167548942	0.1648138542366501	0.0	0.023949409797198746	0.28773849800418544
0.1	1.0	0.0	0.0	1.0	0.0	1.0	0.0	1.0	0.1	0.0	0.0	0.0	0.16	0.13	0.0	0.16	0.22	0.23	0.21571813578478322	0.006318938779372346	0.007227399927268721	0.00693028677380556	0.2783785306727911	0.16504482040346724	0.005100838574925565	0.029210789945482797	0.28683997105780124
0.1	1.0	0.0	0.0	1.0	0.0	1.0	0.0	1.0	0.1	0.0	0.0	0.0	0.16	0.13	0.0	0.16	0.22	0.23	0.2255289489299945	0.0031232367536214306	0.0	0.0009005383779387664	0.27969339479049016	0.17874776132994238	0.0	0.02329629631458874	0.27263457546909126
0.1	1.0	0.0	0.0	1.0	0.0	1.0	0.0	1.0	0.1	0.0	0.0	0.0	0.16	0.13	0.0	0.16	0.22	0.23	0.2263557065971389	0.0	0.00011705385903658036	0.006814060560224001	0.27465603089532503	0.17084474410983697	0.0018069538091754576	0.030167210938325598	0.27595096902637645
0.1	1.0	0.0	0.0	1.0	0.0	1.0	0.0	1.0	0.1	0.0	0.0	0.0	0.16	0.13	0.0	0.16	0.22	0.23	0.2237777060410018	0.007466458317216153	0.002725827079584962	0.005222430740863159	0.26320143269909146	0.16923114948839582	0.0	0.02493357729043246	0.2845292343022601
0.1	1.0	0.0	0.0	1.0	0.0	1.0	0.0	1.0	0.1	0.0	0.0	0.0	0.16	0.13	0.0	0.16	0.22	0.23	0.2119835619917443	0.0	0.006001419373983191	0.0	0.27110169898604575	0.1746614259205935	0.0023197090052035803	0.023760494692308322	0.2771076913737148
0.1	1.0	0.0	1.0	0.0	0.0	1.0	0.0	1.0	0.14	0.17	0.17	0.09	0.11	0.17	0.14	0.01	0.0	0.0	0.05108453028264034	0.24010459227085826	0.24521981520056188	0.0007062270988047823	0.06491467565462464	0.18404961120330476	0.20916146960238763	0.0	0.0
0.1	1.0	0.0	1.0	0.0	0.0	1.0	0.0	1.0	0.14	0.17	0.17	0.09	0.11	0.17	0.14	0.01	0.0	0.0	0.0461120843098043	0.257533015236564	0.24992668675254492	0.007366190610136967	0.05897221261909085	0.19444141876405474	0.2077239156093015	0.0018608866837356835	0.0
0.1	1.0	0.0	1.0	0.0	0.0	1.0	0.0	1.0	0.14	0.17	0.17	0.09	0.11	0.17	0.14	0.01	0.0	0.0	0.05391236292993614	0.24006436527208558	0.2423917867491968	0.007109860208827148	0.06588394662554169	0.18185981279646266	0.20176404533896783	0.0	0.002846510518104549
0.1	1.0	0.0	1.0	0.0	0.0	1.0	0.0	1.0	0.14	0.17	0.17	0.09	0.11	0.17	0.14	0.01	0.0	0.0	0.051599675748562626	0.25122969175919047	0.2412132018883234	0.012069753331929096	0.06352935874452724	0.1960997799936154	0.1953964144025643	0.006500988203601241	0.0
0.1	1.0	0.0	1.0	0.0	0.0	1.0	0.0	1.0	0.14	0.17	0.17	0.09	0.11	0.17	0.14	0.01	0.0	0.0	0.041171018584879586	0.24668476637392123	0.24569793954222935	0.014153618694818315	0.06577229929344813	0.1903453811288322	0.1988039799591098	0.0	0.0
0.1	1.0	0.0	1.0	0.0	0.0	1.0	0.0	1.0	0.14	0.17	0.17	0.09	0.11	0.17	0.14	0.01	0.0	0.0	0.04177200859359235	0.2444122390542242	0.24196450588127477	0.014713262284783797	0.069966950227859	0.19866226662687114	0.20285130399070384	0.0	0.002723547294164654
0.1	1.0	0.0	1.0	0.0	0.0	1.0	0.0	1.0	0.14	0.17	0.17	0.09	0.11	0.17	0.14	0.01	0.0	0.0	0.04236672381846775	0.24819809779392576	0.24679604571271233	0.007676659038660881	0.06143744542454373	0.19175538721724397	0.19368952506267278	0.0	0.0
0.1	1.0	0.0	1.0	0.0	0.0	1.0	0.0	1.0	0.14	0.17	0.17	0.09	0.11	0.17	0.14	0.01	0.0	0.0	0.040483835277827104	0.2566339408735155	0.23546141619945624	0.01036157532477631	0.05597451147177546	0.1988135849023068	0.19518593517731547	0.0	0.007454605009692037
0.1	1.0	0.0	1.0	0.0	0.0	1.0	0.0	1.0	0.14	0.17	0.17	0.09	0.11	0.17	0.14	0.01	0.0	0.0	0.04372202835692555	0.2560528661959142	0.23916373773475785	0.009659377441707105	0.05266959944831887	0.1816120302751425	0.2045587861394753	0.0	0.0
0.1	1.0	0.0	1.0	0.0	0.0	1.0	0.0	1.0	0.14	0.17	0.17	0.09	0.11	0.17	0.14	0.01	0.0	0.0	0.0553102579798222	0.24317816335338707	0.24220450298955282	0.0027070816455537113	0.06502750172058092	0.1931391031253428	0.20913229242166917	0.0	0.0
0.5	0.0	1.0	0.0	0.0	1.0	0.0	1.0	1.0	0.17	0.27	0.1	0.12	0.1	0.12	0.11	0.01	0.0	0.0	0.0	0.0	0.038125091610420735	0.0	0.24543899452257262	0.025187965248359277	0.0	0.4155342111391036	0.0
0.5	0.0	1.0	0.0	0.0	1.0	0.0	1.0	1.0	0.17	0.27	0.1	0.12	0.1	0.12	0.11	0.01	0.0	0.0	0.0	0.0	0.03812874906688822	0.0	0.25064841364550433	0.01822191205201413	0.0	0.41799666691374543	0.0
0.5	0.0	1.0	0.0	0.0	1.0	0.0	1.0	1.0	0.17	0.27	0.1	0.12	0.1	0.12	0.11	0.01	0.0	0.0	0.009267888684271008	0.0012033636692368385	0.03873644924066184	0.0	0.24837586638148323	0.015203155819241023	0.004616419299614595	0.4196259418099449	0.0
0.5	0.0	1.0	0.0	0.0	1.0	0.0	1.0	1.0	0.17	0.27	0.1	0.12	0.1	0.12	0.11	0.01	0.0	0.0	0.0	0.0013066050914321975	0.029278649733766725	0.009440106592630742	0.2521705454539293	0.016990127441736377	0.0	0.4030249365746987	0.0
0.5	0.0	1.0	0.0	0.0	1.0	0.0	1.0	1.0	0.17	0.27	0.1	0.12	0.1	0.12	0.11	0.01	0.0	0.0	0.007012321156822756	0.001224455765650499	0.030467818227487328	0.0	0.2572027938669887	0.024456286064169677	0.0	0.41415670194459536	0.000870764346852921
0.5	0.0	1.0	0.0	0.0	1.0	0.0	1.0	1.0	0.17	0.27	0.1	0.12	0.1	0.12	0.11	0.01	0.0	0.0	0.0	0.0	0.023315490803265514	0.008913962940005645	0.25699950742961325	0.023380446746582167	0.0	0.4082353108316901	0.003019469343019084
0.5	0.0	1.0	0.0	0.0	1.0	0.0	1.0	1.0	0.17	0.27	0.1	0.12	0.1	0.12	0.11	0.01	0.0	0.0	0.0	0.00025005297540663454	0.036128072344656786	0.0	0.24103913155108536	0.02572556398768066	0.0	0.4051724166977608	0.0
0.5	0.0	1.0	0.0	0.0	1.0	0.0	1.0	1.0	0.17	0.27	0.1	0.12	0.1	0.12	0.11	0.01	0.0	0.0	0.0051350301137727	0.0003877171900787471	0.02409762548301425	0.007556601563040817	0.2575916370990306	0.027411568500920136	0.0	0.40902478688361976	0.009699793122817503
0.5	0.0	1.0	0.0	0.0	1.0	0.0	1.0	1.0	0.17	0.27	0.1	0.12	0.1	0.12	0.11	0.01	0.0	0.0	0.0	0.0	0.029278627536246653	0.008184404117231205	0.2507740359590543	0.019956250160685807	0.0	0.41313560209448585	0.006442063212004511
0.5	0.0	1.0	0.0	0.0	1.0	0.0	1.0	1.0	0.17	0.27	0.1	0.12	0.1	0.12	0.11	0.01	0.0	0.0	0.00551223701850655	0.009289533078016233	0.02407532918255378	0.0004665926238948265	0.2457427591616915	0.02585708838067679	0.0015518673176231502	0.412691648351006	0.00595828319231788
0.5	0.0	1.0	0.0	0.0	1.0	1.0	0.0	1.0	0.16	0.25	0.11	0.12	0.12	0.12	0.11	0.01	0.0	0.0	0.008301801368140864	0.0006605773449227994	0.21315909645670697	0.003917982363376048	0.005865227008765088	0.27633523354135053	0.05714358513997506	0.27812286509531536	0.0
0.5	0.0	1.0	0.0	0.0	1.0	1.0	0.0	1.0	0.16	0.25	0.11	0.12	0.12	0.12	0.11	0.01	0.0	0.0	0.0	0.0	0.21368449678476054	0.007879794200157409	0.0030858510464992373	0.2730420856644455	0.04880646836736698	0.27230596050139605	0.0
0.5	0.0	1.0	0.0	0.0	1.0	1.0	0.0	1.0	0.16	0.25	0.11	0.12	0.12	0.12	0.11	0.01	0.0	0.0	0.006072070708830703	0.00010413547153276421	0.22934253230518342	0.0	0.009682206380729955	0.2833583999760726	0.05269342546507883	0.26331909790591573	0.007638555166092879
0.5	0.0	1.0	0.0	0.0	1.0	1.0	0.0	1.0	0.16	0.25	0.11	0.12	0.12	0.12	0.11	0.01	0.0	0.0	0.0	0.0	0.22119511367276765	0.0005479924424535258	0.004387072447383171	0.2878051610603561	0.04158813169286059	0.2746299298068073	0.0
0.5	0.0	1.0	0.0	0.0	1.0	1.0	0.0	1.0	0.16	0.25	0.11	0.12	0.12	0.12	0.11	0.01	0.0	0.0	0.0063812702772331215	0.0008158750997108877	0.22420485597246623	0.0	0.0	0.2864327379542095	0.04918530394346428	0.26715596530650887	0.0
0.5	0.0	1.0	0.0	0.0	1.0	1.0	0.0	1.0	0.16	0.25	0.11	0.12	0.12	0.12	0.11	0.01	0.0	0.0	0.0	0.0	0.22424028040661562	0.0065195642541616364	0.0	0.2747974822551189	0.04283943979521988	0.26695882823164335	0.0
0.5	0.0	1.0	0.0	0.0	1.0	1.0	0.0	1.0	0.16	0.25	0.11	0.12	0.12	0.12	0.11	0.01	0.0	0.0	0.0030229516976334834	0.0024185713495686236	0.21704749893219308	0.006828951061695199	0.0	0.2895820987603031	0.05268284276591474	0.26252529483129006	0.003523551241508681
0.5	0.0	1.0	0.0	0.0	1.0	1.0	0.0	1.0	0.16	0.25	0.11	0.12	0.12	0.12	0.11	0.01	0.0	0.0	0.0037265439337219493	0.0	0.21349762874351919	0.0071147451781157275	0.0	0.2867408225048588	0.045585521769088214	0.27285763820117415	0.00388301147019662
0.5	0.0	1.0	0.0	0.0	1.0	1.0	0.0	1.0	0.16	0.25	0.11	0.12	0.12	0.12	0.11	0.01	0.0	0.0	0.0	0.0	0.21066378709124853	0.0	0.0030632558106256595	0.28876609636896966	0.057424089645261044	0.27532129553070606	0.0057689468650659725
0.5	0.0	1.0	0.0	0.0	1.0	1.0	0.0	1.0	0.16	0.25	0.11	0.12	0.12	0.12	0.11	0.01	0.0	0.0	0.0	0.008143900614116599	0.2234146462381167	0.0012088126196087984	0.0	0.27894111087612855	0.04920716542403853	0.2772912721904534	0.0009329644037557698
0.5	0.0	1.0	0.0	0.0	1.0	1.0	0.0	1.0	0.16	0.26	0.1	0.13	0.12	0.11	0.11	0.01	0.0	0.0	0.009536006570213187	0.0	0.21845096856623888	0.0	0.004798082415338608	0.308361531043983	0.025600746591009787	0.2971668335359824	0.0
0.5	0.0	1.0	0.0	0.0	1.0	1.0	0.0	1.0	0.16	0.26	0.1	0.13	0.12	0.11	0.11	0.01	0.0	0.0	0.0050792380719356794	0.006098135536828772	0.2103601311120091	0.009256207141480519	0.004533419841406466	0.29609502190772263	0.03658789329717694	0.2856304239682986	0.007455076791322559
0.5	0.0	1.0	0.0	0.0	1.0	1.0	0.0	1.0	0.16	0.26	0.1	0.13	0.12	0.11	0.11	0.01	0.0	0.0	0.004073719549215916	0.0008139695328982059	0.21193068940390883	0.0	0.0	0.2993753593092901	0.026025305215200006	0.29196714968595516	0.0
0.5	0.0	1.0	0.0	0.0	1.0	1.0	0.0	1.0	0.16	0.26	0.1	0.13	0.12	0.11	0.11	0.01	0.0	0.0	0.004863863974632067	0.0	0.22805789990383973	0.0070452774878236295	0.0033560936645281297	0.3018644314021477	0.037846049962793046	0.28370660359057426	0.0
0.5	0.0	1.0	0.0	0.0	1.0	1.0	0.0	1.0	0.16	0.26	0.1	0.13	0.12	0.11	0.11	0.01	0.0	0.0	0.005891565574003806	0.0	0.22165613670166978	0.009908750323826198	0.007113921876750787	0.3004289137808718	0.021272818185732845	0.2966274702877142	0.001979570163544211
0.5	0.0	1.0	0.0	0.0	1.0	1.0	0.0	1.0	0.16	0.26	0.1	0.13	0.12	0.11	0.11	0.01	0.0	0.0	0.0	0.008192536388731847	0.22338400525876156	0.006585735986335111	0.007579578005645347	0.3014354470409664	0.030348927035100823	0.2886085482064198	0.0
0.5	0.0	1.0	0.0	0.0	1.0	1.0	0.0	1.0	0.16	0.26	0.1	0.13	0.12	0.11	0.11	0.01	0.0	0.0	0.005477593114603128	0.002038468620302632	0.22785046579909693	0.0	0.002141791574375081	0.30262615106183977	0.03183394324612651	0.2940526754617103	0.0
0.5	0.0	1.0	0.0	0.0	1.0	1.0	0.0	1.0	0.16	0.26	0.1	0.13	0.12	0.11	0.11	0.01	0.0	0.0	0.0	0.0	0.2197533413724253	0.0030444851909094493	0.009010621051724071	0.3020130213309671	0.0348718783235312	0.29012532118990403	0.002682080627526626
0.5	0.0	1.0	0.0	0.0	1.0	1.0	0.0	1.0	0.16	0.26	0.1	0.13	0.12	0.11	0.11	0.01	0.0	0.0	0.0	0.0	0.21944986710013026	0.0	0.0	0.2955362861558261	0.039430653818021015	0.28662694014206097	0.0
0.5	0.0	1.0	0.0	0.0	1.0	1.0	0.0	1.0	0.16	0.26	0.1	0.13	0.12	0.11	0.11	0.01	0.0	0.0	0.0022156014215153653	0.0	0.21413985156876852	0.000331452568919581	0.0	0.2901532806529845	0.024381376182037152	0.2807344272500164	0.0
0.5	0.0	1.0	0.0	1.0	0.0	0.0	1.0	0.0	0.13	0.0	0.0	0.0	0.17	0.15	0.0	0.0	0.28	0.27	0.006051713591596257	0.0014409728673860159	0.0002533545191283279	0.0	0.008635074388656327	0.047940300824743834	0.0	0.0023413303223560264	0.0
0.5	0.0	1.0	0.0	1.0	0.0	0.0	1.0	0.0	0.13	0.0	0.0	0.0	0.17	0.15	0.0	0.0	0.28	0.27	0.00014823877435617833	0.0074844504937035174	0.0	0.004045175320633285	0.009856336779981408	0.042629782397959635	0.0	0.0	0.0
0.5	0.0	1.0	0.0	1.0	0.0	0.0	1.0	0.0	0.13	0.0	0.0	0.0	0.17	0.15	0.0	0.0	0.28	0.27	0.0081522200511311	0.004280652889337129	0.0021581042818140748	0.0	0.006475807684425893	0.05910121022969978	0.00642396565100453	0.0	0.0027280274036681415
0.5	0.0	1.0	0.0	1.0	0.0	0.0	1.0	0.0	0.13	0.0	0.0	0.0	0.17	0.15	0.0	0.0	0.28	0.27	0.0	0.0	0.0020759090589877547	0.003731798269852135	0.0	0.04767677766089959	0.0	0.0	0.0
0.5	0.0	1.0	0.0	1.0	0.0	0.0	1.0	0.0	0.13	0.0	0.0	0.0	0.17	0.15	0.0	0.0	0.28	0.27	0.005023560956168363	0.0	0.0	0.0	0.008834514232378502	0.05337145293445828	0.0035733991334512966	0.0	0.001873215824170769
0.5	0.0	1.0	0.0	1.0	0.0	0.0	1.0	0.0	0.13	0.0	0.0	0.0	0.17	0.15	0.0	0.0	0.28	0.27	0.0027219209281908446	0.008265738951524734	0.002251469366896384	0.0074739718693269	0.004479461109321877	0.04241116832807381	0.008049066145716833	0.0	0.0006793494509552758
0.5	0.0	1.0	0.0	1.0	0.0	0.0	1.0	0.0	0.13	0.0	0.0	0.0	0.17	0.15	0.0	0.0	0.28	0.27	0.0	0.0	0.0	0.0	0.0015439977346910164	0.040874781446178954	0.0	0.0011728479290085067	0.0
0.5	0.0	1.0	0.0	1.0	0.0	0.0	1.0	0.0	0.13	0.0	0.0	0.0	0.17	0.15	0.0	0.0	0.28	0.27	0.0030458329718387935	0.006912087259798137	0.0038498565333845054	0.0	0.003459332447888647	0.045507623485108374	0.0	0.005779703198415866	0.0
0.5	0.0	1.0	0.0	1.0	0.0	0.0	1.0	0.0	0.13	0.0	0.0	0.0	0.17	0.15	0.0	0.0	0.28	0.27	0.006448447473365567	0.0071512467532256745	0.008332704716824147	0.0	0.0	0.05164397493188228	0.0	0.002021483336004659	0.004111717252876493
0.5	0.0	1.0	0.0	1.0	0.0	0.0	1.0	0.0	0.13	0.0	0.0	0.0	0.17	0.15	0.0	0.0	0.28	0.27	0.0	0.0	0.0	0.0	0.007801940703676168	0.04691754921475715	0.0	0.0	0.0029164477257296855
0.5	0.0	1.0	0.0	1.0	0.0	0.0	1.0	1.0	0.07	0.16	0.13	0.18	0.17	0.12	0.16	0.01	0.0	0.0	0.0	0.0	0.5881925778979046	0.0	0.09354241279470019	0.29211558498905377	0.0	0.0	0.009760719323111839
0.5	0.0	1.0	0.0	1.0	0.0	0.0	1.0	1.0	0.07	0.16	0.13	0.18	0.17	0.12	0.16	0.01	0.0	0.0	0.0037654847156047416	0.0	0.589711793993188	0.0	0.090109102358209	0.29928034814235405	0.0	0.0	0.0
0.5	0.0	1.0	0.0	1.0	0.0	0.0	1.0	1.0	0.07	0.16	0.13	0.18	0.17	0.12	0.16	0.01	0.0	0.0	0.0	0.0	0.5951242722790036	0.0	0.08578489543945308	0.2980016636603296	0.0	0.009118376579106384	0.0
0.5	0.0	1.0	0.0	1.0	0.0	0.0	1.0	1.0	0.07	0.16	0.13	0.18	0.17	0.12	0.16	0.01	0.0	0.0	0.002058857529589231	0.006534147194829748	0.5996802632642092	0.0	0.09922270970815186	0.2877896378980484	0.0	0.0	0.0008281521469517047
0.5	0.0	1.0	0.0	1.0	0.0	0.0	1.0	1.0	0.07	0.16	0.13	0.18	0.17	0.12	0.16	0.01	0.0	0.0	0.001074229707160224	0.0008340962482000797	0.5952380362520974	0.00667299923875171	0.08880882700624848	0.28604666498702985	0.0	0.0	0.0
0.5	0.0	1.0	0.0	1.0	0.0	0.0	1.0	1.0	0.07	0.16	0.13	0.18	0.17	0.12	0.16	0.01	0.0	0.0	0.0	0.009328347717328147	0.5911541765250008	0.0	0.09160935201987391	0.2827839340269139	0.0	0.0025246864284212776	0.0
0.5	0.0	1.0	0.0	1.0	0.0	0.0	1.0	1.0	0.07	0.16	0.13	0.18	0.17	0.12	0.16	0.01	0.0	0.0	0.009876967777993963	0.007606295242978541	0.5924681191631888	0.0013875472236456552	0.09241320959649169	0.28402624215644867	0.0	0.0	0.0
0.5	0.0	1.0	0.0	1.0	0.0	0.0	1.0	1.0	0.07	0.16	0.13	0.18	0.17	0.12	0.16	0.01	0.0	0.0	0.0	0.009280576943310274	0.5981890922187448	0.004442864709118118	0.09066773257530725	0.29739938319295367	0.0	0.005810195885497698	0.0
0.5	0.0	1.0	0.0	1.0	0.0	0.0	1.0	1.0	0.07	0.16	0.13	0.18	0.17	0.12	0.16	0.01	0.0	0.0	0.0	0.007541811620363778	0.5988808418765079	0.0	0.08925351210130787	0.29961974756325366	0.0	0.007270950450290902	0.0017746304426263966
0.5	0.0	1.0	0.0	1.0	0.0	0.0	1.0	1.0	0.07	0.16	0.13	0.18	0.17	0.12	0.16	0.01	0.0	0.0	0.0	0.0	0.595235963827554	0.0	0.09022550924401501	0.2898465096000236	0.0015455805846626251	0.0073115429124910435	0.00961478687166859
0.5	0.0	1.0	0.0	1.0	0.0	0.0	1.0	1.0	0.11	0.0	0.0	0.0	0.17	0.11	0.0	0.16	0.22	0.23	0.006550378442126062	0.0052905558930943525	0.0014705790291114646	0.009120942872238661	0.0	0.0	0.007079239339108442	0.11878299633267496	0.00693937708414121
0.5	0.0	1.0	0.0	1.0	0.0	0.0	1.0	1.0	0.11	0.0	0.0	0.0	0.17	0.11	0.0	0.16	0.22	0.23	0.0	0.007669295259721215	0.0	0.00020864978008464444	0.0025318502218642045	0.008527652134601734	0.0	0.11953686936635634	0.003754440848611214
0.5	0.0	1.0	0.0	1.0	0.0	0.0	1.0	1.0	0.11	0.0	0.0	0.0	0.17	0.11	0.0	0.16	0.22	0.23	0.00385064863074216	0.0	0.0	0.0	0.006088744153590101	0.0	0.0	0.12914896038076193	0.0
0.5	0.0	1.0	0.0	1.0	0.0	0.0	1.0	1.0	0.11	0.0	0.0	0.0	0.17	0.11	0.0	0.16	0.22	0.23	0.0035364259771479122	0.006569385988982343	0.0	0.0	0.0047573903712306	0.0066828919400135165	0.0048095226390703835	0.11285700574601677	0.005068558445139381
0.5	0.0	1.0	0.0	1.0	0.0	0.0	1.0	1.0	0.11	0.0	0.0	0.0	0.17	0.11	0.0	0.16	0.22	0.23	0.003170810313401098	0.005322318655911724	0.006918428793554645	0.0022720822847491686	0.0	0.0	0.0	0.11815086062064861	0.0
0.5	0.0	1.0	0.0	1.0	0.0	0.0	1.0	1.0	0.11	0.0	0.0	0.0	0.17	0.11	0.0	0.16	0.22	0.23	0.0	0.0	0.006164704200184444	0.008953760519289417	0.0	0.00910230414583403	0.00045153198673490366	0.11599131355907748	0.0
0.5	0.0	1.0	0.0	1.0	0.0	0.0	1.0	1.0	0.11	0.0	0.0	0.0	0.17	0.11	0.0	0.16	0.22	0.23	0.005890310889814973	0.004141729545333964	0.0	0.0	0.0	0.0	0.0	0.11562008997817427	0.006069654865937692
0.5	0.0	1.0	0.0	1.0	0.0	0.0	1.0	1.0	0.11	0.0	0.0	0.0	0.17	0.11	0.0	0.16	0.22	0.23	0.0	0.00812222004264994	0.0	0.0	0.0	0.002809520843516879	0.009579622303496177	0.12206986192086756	0.0
0.5	0.0	1.0	0.0	1.0	0.0	0.0	1.0	1.0	0.11	0.0	0.0	0.0	0.17	0.11	0.0	0.16	0.22	0.23	0.0	0.007773181605307973	6.167901559672728e-05	0.0	0.0017172957690703844	0.0024956772557880487	0.0	0.12365234442446804	0.0
0.5	0.0	1.0	0.0	1.0	0.0	0.0	1.0	1.0	0.11	0.0	0.0	0.0	0.17	0.11	0.0	0.16	0.22	0.23	0.006450695887683934	0.006079170151050405	0.0010500193481577831	0.0004033978462150232	0.0	0.005506923008062712	0.0	0.11993390845635893	0.0
0.5	0.0	1.0	0.0	1.0	0.0	1.0	0.0	0.0	0.11	0.0	0.0	0.0	0.19	0.15	0.0	0.0	0.26	0.29	0.0025911539378347323	0.0	0.004972904682523999	0.0	0.0	0.0502225827847446	0.0	0.0	0.004139529749114324
0.5	0.0	1.0	0.0	1.0	0.0	1.0	0.0	0.0	0.11	0.0	0.0	0.0	0.19	0.15	0.0	0.0	0.26	0.29	0.0067867698471200475	0.0	0.0	0.00481808112304143	0.0	0.042037847761320274	0.0	0.0	0.006854238043211098
0.5	0.0	1.0	0.0	1.0	0.0	1.0	0.0	0.0	0.11	0.0	0.0	0.0	0.19	0.15	0.0	0.0	0.26	0.29	0.005778649435520146	0.007837442896214694	0.0	0.00819886287708784	0.0	0.059281568329802165	0.0	0.0037403853300648545	0.0
0.5	0.0	1.0	0.0	1.0	0.0	1.0	0.0	0.0	0.11	0.0	0.0	0.0	0.19	0.15	0.0	0.0	0.26	0.29	0.002654237574972018	0.004077141832686624	0.0	0.0	0.004260921012686374	0.053327708271564134	0.009320950102573543	0.005220755805015661	0.00901545415462676
0.5	0.0	1.0	0.0	1.0	0.0	1.0	0.0	0.0	0.11	0.0	0.0	0.0	0.19	0.15	0.0	0.0	0.26	0.29	0.0	0.0	0.005636477266898711	0.0028829844295183184	0.0	0.04720100931801957	0.009135996309685724	8.022914204024872e-06	0.0
0.5	0.0	1.0	0.0	1.0	0.0	1.0	0.0	0.0	0.11	0.0	0.0	0.0	0.19	0.15	0.0	0.0	0.26	0.29	0.0	0.0	0.0	0.0	0.005351352570358365	0.048330088638077584	0.0064435977363284675	0.007006960022397908	0.0
0.5	0.0	1.0	0.0	1.0	0.0	1.0	0.0	0.0	0.11	0.0	0.0	0.0	0.19	0.15	0.0	0.0	0.26	0.29	0.0	0.0076031347584297	0.0	0.0035562640062008852	0.002155042445054451	0.04590602955143666	0.0	0.0030327952095455316	0.004771949162646614
0.5	0.0	1.0	0.0	1.0	0.0	1.0	0.0	0.0	0.11	0.0	0.0	0.0	0.19	0.15	0.0	0.0	0.26	0.29	0.002896652080446276	0.0	0.004264137665652354	0.0	0.007804300052723487	0.045748191929311594	0.0	0.0	0.0
0.5	0.0	1.0	0.0	1.0	0.0	1.0	0.0	0.0	0.11	0.0	0.0	0.0	0.19	0.15	0.0	0.0	0.26	0.29	0.0	0.006709604514843889	0.0	0.0	0.0	0.04038655261835202	0.0	0.0	0.0
0.5	0.0	1.0	0.0	1.0	0.0	1.0	0.0	0.0	0.11	0.0	0.0	0.0	0.19	0.15	0.0	0.0	0.26	0.29	0.0006187535682418768	0.001902633498113631	0.0	0.0	0.009269984817751766	0.05038064560259098	0.0035508453491790645	0.0	0.005479827563055251
0.5	0.0	1.0	0.0	1.0	0.0	1.0	0.0	0.0	0.12	0.0	0.0	0.0	0.19	0.15	0.0	0.0	0.26	0.28	0.00042592095308277914	0.009520276465584272	0.0	0.0	0.00540316423514192	0.05614311074729765	0.0	0.0	0.0
0.5	0.0	1.0	0.0	1.0	0.0	1.0	0.0	0.0	0.12	0.0	0.0	0.0	0.19	0.15	0.0	0.0	0.26	0.28	0.005462837478373431	0.0003592105542515791	0.0	0.0	0.0	0.04599601055130472	0.00292917483275861	0.009483888876327144	0.006941216539677992
0.5	0.0	1.0	0.0	1.0	0.0	1.0	0.0	0.0	0.12	0.0	0.0	0.0	0.19	0.15	0.0	0.0	0.26	0.28	0.007971212093496787	0.0056639682659725184	0.005607522471419608	0.0	0.0	0.04605831457666386	0.0	0.0	0.0
0.5	0.0	1.0	0.0	1.0	0.0	1.0	0.0	0.0	0.12	0.0	0.0	0.0	0.19	0.15	0.0	0.0	0.26	0.28	0.004948888131933879	0.0	0.0	0.009155796019764078	0.008854486381882245	0.05570379086296817	0.00982655803128441	0.0008896466560052579	0.009255367005064121
0.5	0.0	1.0	0.0	1.0	0.0	1.0	0.0	0.0	0.12	0.0	0.0	0.0	0.19	0.15	0.0	0.0	0.26	0.28	0.0	0.0	0.0	0.0	0.0024482728313199326	0.0556264371149461	0.0015659679884072134	0.0	0.006222475398669417
0.5	0.0	1.0	0.0	1.0	0.0	1.0	0.0	0.0	0.12	0.0	0.0	0.0	0.19	0.15	0.0	0.0	0.26	0.28	0.0	0.0034826059107212586	0.0	0.0	0.008349716862639805	0.04581009011342841	0.0	0.007802822747920294	0.00415442700535055
0.5	0.0	1.0	0.0	1.0	0.0	1.0	0.0	0.0	0.12	0.0	0.0	0.0	0.19	0.15	0.0	0.0	0.26	0.28	0.0	0.0	0.0026184358045832686	0.0	0.0	0.059158682421135415	0.0005931944789123976	0.0	1.2071423094150643e-05
0.5	0.0	1.0	0.0	1.0	0.0	1.0	0.0	0.0	0.12	0.0	0.0	0.0	0.19	0.15	0.0	0.0	0.26	0.28	0.0	0.0	0.0061393098176798725	0.0	0.0009315428406458989	0.04865632004418939	0.0	0.0	0.0
0.5	0.0	1.0	0.0	1.0	0.0	1.0	0.0	0.0	0.12	0.0	0.0	0.0	0.19	0.15	0.0	0.0	0.26	0.28	0.0	0.0068729932810364745	0.009623850583282316	0.005862857479934787	0.007075698434093341	0.04483954260634091	0.009212539510263995	0.0	0.009028596207236646
0.5	0.0	1.0	0.0	1.0	0.0	1.0	0.0	0.0	0.12	0.0	0.0	0.0	0.19	0.15	0.0	0.0	0.26	0.28	0.004234456114920975	0.009622874635836437	0.0013907955913420728	0.0	0.0	0.051871218707575724	0.0	0.002446865292344922	0.009623556735245892
0.5	0.0	1.0	0.0	1.0	0.0	1.0	0.0	1.0	0.06	0.17	0.12	0.17	0.17	0.15	0.15	0.01	0.0	0.0	0.005851902325767667	0.008157975875592386	0.5388740318564045	0.009202712088108944	0.0004291927744294391	0.24954615815983006	0.005146204142688777	0.08323342872473924	0.0
0.5	0.0	1.0	0.0	1.0	0.0	1.0	0.0	1.0	0.06	0.17	0.12	0.17	0.17	0.15	0.15	0.01	0.0	0.0	0.0	0.0028123036709777477	0.5333320095809324	0.0	0.0013017062490551252	0.24543253821957214	0.0	0.08024206233552214	0.0
0.5	0.0	1.0	0.0	1.0	0.0	1.0	0.0	1.0	0.06	0.17	0.12	0.17	0.17	0.15	0.15	0.01	0.0	0.0	0.008523881368635638	0.0	0.5326872737774337	0.0	0.0	0.24696084179202968	0.0045772288453989375	0.0819079855462642	0.0
0.5	0.0	1.0	0.0	1.0	0.0	1.0	0.0	1.0	0.06	0.17	0.12	0.17	0.17	0.15	0.15	0.01	0.0	0.0	0.0	0.0032486802340213616	0.5223700524719631	0.0	0.0	0.248390620493121	0.009865100308459279	0.08089822597991231	0.005220158469907841
0.5	0.0	1.0	0.0	1.0	0.0	1.0	0.0	1.0	0.06	0.17	0.12	0.17	0.17	0.15	0.15	0.01	0.0	0.0	0.0	0.005085299466940455	0.5383685286429082	0.009018571890050968	0.0015424517207664155	0.23714242318601006	0.005750981717175587	0.085020027665246	0.0012814805766703553
0.5	0.0	1.0	0.0	1.0	0.0	1.0	0.0	1.0	0.06	0.17	0.12	0.17	0.17	0.15	0.15	0.01	0.0	0.0	0.0031326214741575226	0.0	0.5238318589146965	0.008364781733508743	0.0	0.24011915815469861	0.0	0.08077859926651335	0.0
0.5	0.0	1.0	0.0	1.0	0.0	1.0	0.0	1.0	0.06	0.17	0.12	0.17	0.17	0.15	0.15	0.01	0.0	0.0	0.007335407090120006	0.0	0.5390091834115059	0.0016324458597838706	0.0	0.2416017766933891	0.0003339677045253557	0.0951755250751465	0.0
0.5	0.0	1.0	0.0	1.0	0.0	1.0	0.0	1.0	0.06	0.17	0.12	0.17	0.17	0.15	0.15	0.01	0.0	0.0	0.007881886050665013	0.00892913026300811	0.5378511645497295	0.0	0.0056073100601376335	0.23952671466602196	0.0	0.08409360218114567	0.0018226060651703284
0.5	0.0	1.0	0.0	1.0	0.0	1.0	0.0	1.0	0.06	0.17	0.12	0.17	0.17	0.15	0.15	0.01	0.0	0.0	0.0	0.0071006040323987035	0.5241415161842171	0.0	0.0	0.24881569041006216	0.0001384087592366922	0.08818824143634037	0.006217571620158369
0.5	0.0	1.0	0.0	1.0	0.0	1.0	0.0	1.0	0.06	0.17	0.12	0.17	0.17	0.15	0.15	0.01	0.0	0.0	0.0	0.003872361149475905	0.5354224563170378	0.00309301373731909	0.0	0.24751766167034114	0.0007818910547201744	0.08564944852740007	0.0
0.5	0.0	1.0	0.0	1.0	0.0	1.0	0.0	1.0	0.06	0.18	0.12	0.18	0.19	0.11	0.15	0.01	0.0	0.0	0.0	0.005310935010317217	0.5200002326951073	0.0	0.0004502036217117686	0.23109268840001942	0.009461563259446656	0.08452250662499343	0.0
0.5	0.0	1.0	0.0	1.0	0.0	1.0	0.0	1.0	0.06	0.18	0.12	0.18	0.19	0.11	0.15	0.01	0.0	0.0	0.0	0.0	0.53458689588176	0.009336909995985706	0.0	0.24326094383606844	0.004837926539174302	0.0969685075818105	0.0
0.5	0.0	1.0	0.0	1.0	0.0	1.0	0.0	1.0	0.06	0.18	0.12	0.18	0.19	0.11	0.15	0.01	0.0	0.0	0.0	0.0042524266619702565	0.5363355893301127	0.0	0.0	0.24803880393498298	0.006133870393894786	0.09969716805524952	0.005084965193641615
0.5	0.0	1.0	0.0	1.0	0.0	1.0	0.0	1.0	0.06	0.18	0.12	0.18	0.19	0.11	0.15	0.01	0.0	0.0	0.0018127566798927554	0.0032202850849464056	0.5215691163263425	0.0008899391820773022	0.004186416569452192	0.2333464260800212	0.005612634348511144	0.09167545561028223	0.009044435713951892
0.5	0.0	1.0	0.0	1.0	0.0	1.0	0.0	1.0	0.06	0.18	0.12	0.18	0.19	0.11	0.15	0.01	0.0	0.0	0.0	0.0020310775859964814	0.5259311982441186	0.004288483281424844	0.0051801056504386205	0.2320503192813295	0.00027708928413535533	0.09017781111182112	0.0
0.5	0.0	1.0	0.0	1.0	0.0	1.0	0.0	1.0	0.06	0.18	0.12	0.18	0.19	0.11	0.15	0.01	0.0	0.0	0.006550126397464424	0.003944187638192735	0.5342865327147	0.0	0.008419890421931519	0.2438919085450657	0.004579621233116329	0.09723381807574691	0.0
0.5	0.0	1.0	0.0	1.0	0.0	1.0	0.0	1.0	0.06	0.18	0.12	0.18	0.19	0.11	0.15	0.01	0.0	0.0	0.0	0.0	0.5267122090853968	0.00957050936778281	0.007130744474958537	0.2440233972318052	0.004541135232307803	0.09124145588805142	0.00894181334217038
0.5	0.0	1.0	0.0	1.0	0.0	1.0	0.0	1.0	0.06	0.18	0.12	0.18	0.19	0.11	0.15	0.01	0.0	0.0	0.0	0.0	0.5357241130452212	0.0046888786415118285	0.0	0.23050386827918457	0.006779946554360214	0.08022835966908147	0.004073995592581019
0.5	0.0	1.0	0.0	1.0	0.0	1.0	0.0	1.0	0.06	0.18	0.12	0.18	0.19	0.11	0.15	0.01	0.0	0.0	0.0	0.0	0.5340974202008677	0.006342562840311703	0.0009286063215569462	0.2493407055051229	0.0	0.09009591196609056	0.004369078946451001
0.5	0.0	1.0	0.0	1.0	0.0	1.0	0.0	1.0	0.06	0.18	0.12	0.18	0.19	0.11	0.15	0.01	0.0	0.0	0.0	0.006000069635273627	0.5310541415143709	0.0	0.0	0.24730591517817824	0.0	0.08619575718418199	0.0
0.5	0.0	1.0	0.0	1.0	0.0	1.0	0.0	1.0	0.1	0.0	0.0	0.0	0.16	0.12	0.0	0.17	0.22	0.23	0.0034540598841779607	0.005933627943827445	0.0	0.002497481992139979	0.0014349196628749734	0.006656607535765422	0.00812174120962521	0.12024313542954775	0.003480398381175854
0.5	0.0	1.0	0.0	1.0	0.0	1.0	0.0	1.0	0.1	0.0	0.0	0.0	0.16	0.12	0.0	0.17	0.22	0.23	0.0009771733015471185	0.0	0.0	0.0	0.002425848980992202	0.0	0.004653981011805608	0.1280905477114774	0.0
0.5	0.0	1.0	0.0	1.0	0.0	1.0	0.0	1.0	0.1	0.0	0.0	0.0	0.16	0.12	0.0	0.17	0.22	0.23	0.0	0.0	0.00370887766443803	0.0	0.0	0.0	0.008888971653886068	0.13283468794597117	0.0034295829733441384
0.5	0.0	1.0	0.0	1.0	0.0	1.0	0.0	1.0	0.1	0.0	0.0	0.0	0.16	0.12	0.0	0.17	0.22	0.23	0.0	0.0	0.0050187959672663655	0.0	0.0	0.0	0.0	0.1396073748188437	0.0
0.5	0.0	1.0	0.0	1.0	0.0	1.0	0.0	1.0	0.1	0.0	0.0	0.0	0.16	0.12	0.0	0.17	0.22	0.23	0.0	0.009413530908194882	0.0	0.0	0.004757699696692123	0.004091088560548906	0.0	0.12693048335905438	0.0
0.5	0.0	1.0	0.0	1.0	0.0	1.0	0.0	1.0	0.1	0.0	0.0	0.0	0.16	0.12	0.0	0.17	0.22	0.23	0.0	0.0	0.0	0.0	0.0031351212694911406	0.009370746633997845	0.002072744011187502	0.12153958934129933	0.0
0.5	0.0	1.0	0.0	1.0	0.0	1.0	0.0	1.0	0.1	0.0	0.0	0.0	0.16	0.12	0.0	0.17	0.22	0.23	0.0	0.0	0.0019808917430076314	0.0024729755658053215	0.002970096402373763	0.0	0.0	0.13930030738908944	0.0
0.5	0.0	1.0	0.0	1.0	0.0	1.0	0.0	1.0	0.1	0.0	0.0	0.0	0.16	0.12	0.0	0.17	0.22	0.23	0.004132597397574192	0.002200148341589714	0.0	0.0	0.001953365654054063	0.007321912672233829	0.00893467457846791	0.12211811608807516	0.0
0.5	0.0	1.0	0.0	1.0	0.0	1.0	0.0	1.0	0.1	0.0	0.0	0.0	0.16	0.12	0.0	0.17	0.22	0.23	0.004730704566695852	0.00765987649659546	0.0	0.0017517174221880379	0.004022791888349473	0.0036022377089394535	0.0	0.12030789783382617	0.0016585211360852625
0.5	0.0	1.0	0.0	1.0	0.0	1.0	0.0	1.0	0.1	0.0	0.0	0.0	0.16	0.12	0.0	0.17	0.22	0.23	0.0	0.009151620301676348	0.0	0.006796032133288535	0.0	0.0034492099605005766	0.009540139088778871	0.12203786201745874	0.0
0.5	0.0	1.0	0.0	1.0	0.0	1.0	0.0	1.0	0.1	0.0	0.0	0.0	0.16	0.13	0.0	0.16	0.22	0.23	0.0	0.004967686993524628	0.00829097327697118	0.0	0.0	0.0	0.0044689563570000194	0.12018108323160742	0.001789079789693943
0.5	0.0	1.0	0.0	1.0	0.0	1.0	0.0	1.0	0.1	0.0	0.0	0.0	0.16	0.13	0.0	0.16	0.22	0.23	0.0027537649379187103	0.0	0.004281054467562535	0.0	0.0	0.00754940093308964	0.004774463014531327	0.1202749110802269	0.0
0.5	0.0	1.0	0.0	1.0	0.0	1.0	0.0	1.0	0.1	0.0	0.0	0.0	0.16	0.13	0.0	0.16	0.22	0.23	0.0	0.0	0.0	0.0	0.004654669495723303	0.0021346344943487285	0.0034574333719615963	0.12162298357072479	0.009029814203535746
0.5	0.0	1.0	0.0	1.0	0.0	1.0	0.0	1.0	0.1	0.0	0.0	0.0	0.16	0.13	0.0	0.16	0.22	0.23	0.006101806369913256	0.00645967610083535	0.008654210162655227	0.0008850793222739545	0.0	0.0023356721570508224	0.00485762987335878	0.13475834786708052	0.0004289804833376015
0.5	0.0	1.0	0.0	1.0	0.0	1.0	0.0	1.0	0.1	0.0	0.0	0.0	0.16	0.13	0.0	0.16	0.22	0.23	0.0	0.008415332169267148	0.0016889781951485213	0.0007666388651142685	0.0	0.0	0.007906921783063384	0.1333292609505367	0.005747740535046656
0.5	0.0	1.0	0.0	1.0	0.0	1.0	0.0	1.0	0.1	0.0	0.0	0.0	0.16	0.13	0.0	0.16	0.22	0.23	0.0026049443891231587	0.0	0.004109216605669725	0.0	0.0	0.0029864464915376338	0.008725612429378532	0.12128012693217242	0.006494864746940153
0.5	0.0	1.0	0.0	1.0	0.0	1.0	0.0	1.0	0.1	0.0	0.0	0.0	0.16	0.13	0.0	0.16	0.22	0.23	0.0	0.0	0.0	5.262485260260942e-05	0.0	0.0	0.008542212577168548	0.12210786436215611	0.005288814561510088
0.5	0.0	1.0	0.0	1.0	0.0	1.0	0.0	1.0	0.1	0.0	0.0	0.0	0.16	0.13	0.0	0.16	0.22	0.23	0.0031034742904867615	0.0	0.0	0.0	0.0	0.0	0.003284387699779366	0.13763381223687016	0.0062825137118232375
0.5	0.0	1.0	0.0	1.0	0.0	1.0	0.0	1.0	0.1	0.0	0.0	0.0	0.16	0.13	0.0	0.16	0.22	0.23	0.0	0.0	0.0	0.0	0.000300113194194462	0.0007110762975934513	0.0	0.12707578317472873	0.0065711119581216264
0.5	0.0	1.0	0.0	1.0	0.0	1.0	0.0	1.0	0.1	0.0	0.0	0.0	0.16	0.13	0.0	0.16	0.22	0.23	0.0	0.008275768877465185	0.009056300340050122	0.0	0.0	0.00011268306843917678	0.00882241625067347	0.13752638866284622	0.0
0.5	0.0	1.0	1.0	0.0	0.0	0.0	1.0	1.0	0.16	0.17	0.15	0.1	0.11	0.16	0.14	0.01	0.0	0.0	0.0010674237949954372	0.0600626494510308	0.09387726135873786	0.007176335423363095	0.10353881565993675	0.12675816749703606	0.017175285586989445	0.6149671170733148	0.0
0.5	0.0	1.0	1.0	0.0	0.0	0.0	1.0	1.0	0.16	0.17	0.15	0.1	0.11	0.16	0.14	0.01	0.0	0.0	0.0	0.06347290834949815	0.09358506511478562	0.0038789918102031355	0.09459196321507937	0.1123510260030044	0.0033056898028591486	0.6000398427043814	0.004374792357070605
0.5	0.0	1.0	1.0	0.0	0.0	0.0	1.0	1.0	0.16	0.17	0.15	0.1	0.11	0.16	0.14	0.01	0.0	0.0	0.0002986669982651888	0.05322725602110767	0.09167108675021379	0.0	0.09331496353930442	0.12781711069966292	0.004830736834033635	0.6070854265443443	0.0
0.5	0.0	1.0	1.0	0.0	0.0	0.0	1.0	1.0	0.16	0.17	0.15	0.1	0.11	0.16	0.14	0.01	0.0	0.0	0.0003844914156041022	0.06215505366191305	0.09490704628332422	0.0	0.09782065738254797	0.11468406741852667	0.004391078464596039	0.6191972560542691	0.002326009718514481
0.5	0.0	1.0	1.0	0.0	0.0	0.0	1.0	1.0	0.16	0.17	0.15	0.1	0.11	0.16	0.14	0.01	0.0	0.0	0.0	0.058578886668602885	0.10081810007676162	0.003928596140722145	0.1040429219236366	0.11343387815410899	0.01000225504153254	0.6082391619006821	0.0074105393253876845
0.5	0.0	1.0	1.0	0.0	0.0	0.0	1.0	1.0	0.16	0.17	0.15	0.1	0.11	0.16	0.14	0.01	0.0	0.0	0.0006500813283196356	0.05230789284357835	0.10211275778646824	0.0	0.09674413151131504	0.11285683929628663	0.013841472940487378	0.604125042276723	0.0
0.5	0.0	1.0	1.0	0.0	0.0	0.0	1.0	1.0	0.16	0.17	0.15	0.1	0.11	0.16	0.14	0.01	0.0	0.0	0.0	0.06015610127917558	0.09838543322332044	0.0	0.10585516227145626	0.11138091812629199	0.009485100419539072	0.611213565898779	0.0025685291322917417
0.5	0.0	1.0	1.0	0.0	0.0	0.0	1.0	1.0	0.16	0.17	0.15	0.1	0.11	0.16	0.14	0.01	0.0	0.0	0.0	0.050199575533168984	0.10446887324709825	0.0007131319869515713	0.10672235406414499	0.12642776725801388	0.016866523355757664	0.6097018931995908	0.0
0.5	0.0	1.0	1.0	0.0	0.0	0.0	1.0	1.0	0.16	0.17	0.15	0.1	0.11	0.16	0.14	0.01	0.0	0.0	0.0	0.053668843928068685	0.10709948039122949	0.007651197535446944	0.09932619512280341	0.11151399454619575	0.007756521798338625	0.6160707531892521	0.008035480570924574
0.5	0.0	1.0	1.0	0.0	0.0	0.0	1.0	1.0	0.16	0.17	0.15	0.1	0.11	0.16	0.14	0.01	0.0	0.0	0.0	0.06754700906265677	0.09778809877957752	0.0008352192853512651	0.10936131624101518	0.11133129455828446	0.012966360149041912	0.6014821084514973	0.0
0.5	0.0	1.0	1.0	0.0	0.0	1.0	0.0	1.0	0.15	0.17	0.16	0.1	0.12	0.16	0.13	0.01	0.0	0.0	0.018669444655112687	0.07994364707805901	0.10118118569893204	0.0	0.03440222651809506	0.14701041068572324	0.11745066547519101	0.4913742735544792	0.0
0.5	0.0	1.0	1.0	0.0	0.0	1.0	0.0	1.0	0.15	0.17	0.16	0.1	0.12	0.16	0.13	0.01	0.0	0.0	0.024454755044776094	0.07313458969443216	0.10417531310458308	0.0	0.03435334799161072	0.15323368576799712	0.11967978736359494	0.49010626951336694	0.006089892848636447
0.5	0.0	1.0	1.0	0.0	0.0	1.0	0.0	1.0	0.15	0.17	0.16	0.1	0.12	0.16	0.13	0.01	0.0	0.0	0.020968383259871253	0.06132926651552545	0.1053303009906517	0.0016742717546272788	0.04563919954315918	0.1550349398479168	0.12606004143915675	0.5003601613280925	0.0
0.5	0.0	1.0	1.0	0.0	0.0	1.0	0.0	1.0	0.15	0.17	0.16	0.1	0.12	0.16	0.13	0.01	0.0	0.0	0.022409475701039412	0.07484506374398175	0.09339762012101471	0.0	0.04780819034438657	0.1549995559690414	0.12816456977400645	0.5051743064232784	0.0019431061198060366
0.5	0.0	1.0	1.0	0.0	0.0	1.0	0.0	1.0	0.15	0.17	0.16	0.1	0.12	0.16	0.13	0.01	0.0	0.0	0.0277825584788002	0.07157613509023882	0.10264782648656776	0.0	0.039478424402322056	0.15432794223916196	0.1154188539663273	0.4940450836104907	0.0
0.5	0.0	1.0	1.0	0.0	0.0	1.0	0.0	1.0	0.15	0.17	0.16	0.1	0.12	0.16	0.13	0.01	0.0	0.0	0.014298252740727917	0.06849701685736174	0.10815677027767069	0.0001411929347743656	0.03375840761630646	0.14153943338761749	0.1239231229027585	0.49765597528872774	0.006436618931707187
0.5	0.0	1.0	1.0	0.0	0.0	1.0	0.0	1.0	0.15	0.17	0.16	0.1	0.12	0.16	0.13	0.01	0.0	0.0	0.02592482901082737	0.06543892078836898	0.10384717844922117	0.0	0.048781369589005835	0.1527274856306675	0.11649023600350683	0.49539023724584547	0.0
0.5	0.0	1.0	1.0	0.0	0.0	1.0	0.0	1.0	0.15	0.17	0.16	0.1	0.12	0.16	0.13	0.01	0.0	0.0	0.014374312259958546	0.07190606531854979	0.09529270053850715	0.0032393788958773716	0.046298794570810785	0.15556050486289305	0.12521702661861564	0.49375444811384506	0.0
0.5	0.0	1.0	1.0	0.0	0.0	1.0	0.0	1.0	0.15	0.17	0.16	0.1	0.12	0.16	0.13	0.01	0.0	0.0	0.017366944275887027	0.06864692452806695	0.09062298185586783	0.0	0.03067352807748928	0.15758371545202496	0.1148679336643706	0.5011467433914601	0.0
0.5	0.0	1.0	1.0	0.0	0.0	1.0	0.0	1.0	0.15	0.17	0.16	0.1	0.12	0.16	0.13	0.01	0.0	0.0	0.016460546915081878	0.07795838373915333	0.10776236377868072	0.0	0.04801921791380936	0.15992315346997557	0.12650831328247897	0.5068974269551045	0.0
0.5	0.0	1.0	1.0	0.0	0.0	1.0	0.0	1.0	0.15	0.18	0.16	0.09	0.11	0.16	0.14	0.01	0.0	0.0	0.04134511827934736	0.0418983587364334	0.11997785224066582	0.0	0.044963678240976926	0.15613330106053633	0.047160465420144584	0.5699525659480432	0.0
0.5	0.0	1.0	1.0	0.0	0.0	1.0	0.0	1.0	0.15	0.18	0.16	0.09	0.11	0.16	0.14	0.01	0.0	0.0	0.04822383035989172	0.04260161339657894	0.1004485177832411	0.0	0.04567476502150473	0.1513236138245014	0.03625555978420708	0.5630868401098544	0.0
0.5	0.0	1.0	1.0	0.0	0.0	1.0	0.0	1.0	0.15	0.18	0.16	0.09	0.11	0.16	0.14	0.01	0.0	0.0	0.05528706772872855	0.05247486169728018	0.11524605249001921	0.0	0.04674239255661305	0.15239052400072606	0.0412679070142528	0.5624922809622906	0.007288664937367283
0.5	0.0	1.0	1.0	0.0	0.0	1.0	0.0	1.0	0.15	0.18	0.16	0.09	0.11	0.16	0.14	0.01	0.0	0.0	0.05161900759776359	0.05981358314131532	0.11513460334137136	0.0	0.04414794000065855	0.14778460943383576	0.03457750924966998	0.5619370375377553	0.00856364196227903
0.5	0.0	1.0	1.0	0.0	0.0	1.0	0.0	1.0	0.15	0.18	0.16	0.09	0.11	0.16	0.14	0.01	0.0	0.0	0.04683810556210981	0.0505535493244339	0.10423271797139723	0.00991262218997767	0.049622358157358715	0.15299017859414893	0.04608828119354947	0.564302003225674	0.001863164380789364
0.5	0.0	1.0	1.0	0.0	0.0	1.0	0.0	1.0	0.15	0.18	0.16	0.09	0.11	0.16	0.14	0.01	0.0	0.0	0.04909528685105322	0.053495726043348214	0.11355063227767369	0.0	0.04883383973316061	0.1433471406447356	0.04000718892431121	0.5638176795310165	0.003942716117836184
0.5	0.0	1.0	1.0	0.0	0.0	1.0	0.0	1.0	0.15	0.18	0.16	0.09	0.11	0.16	0.14	0.01	0.0	0.0	0.045505764269037206	0.043124131373732444	0.11271880653653421	0.0019860423227887544	0.03358712020578482	0.15410278291141127	0.039103439834673126	0.5633552118320632	0.006747341595403014
0.5	0.0	1.0	1.0	0.0	0.0	1.0	0.0	1.0	0.15	0.18	0.16	0.09	0.11	0.16	0.14	0.01	0.0	0.0	0.040382897359936734	0.055582051727915735	0.11219394850305232	0.0039927913924424335	0.04676309949977285	0.15605621869649	0.049218402938576496	0.5607187015770424	0.0
0.5	0.0	1.0	1.0	0.0	0.0	1.0	0.0	1.0	0.15	0.18	0.16	0.09	0.11	0.16	0.14	0.01	0.0	0.0	0.04307382085688409	0.05145214465764045	0.10554025048651958	0.00842615024425951	0.041663816085541955	0.15185680361016218	0.037098493217540204	0.5510397870395543	0.0
0.5	0.0	1.0	1.0	0.0	0.0	1.0	0.0	1.0	0.15	0.18	0.16	0.09	0.11	0.16	0.14	0.01	0.0	0.0	0.04169130756194476	0.052136939110802784	0.11761946011279314	0.007658296330374443	0.04318090820264465	0.1442246366294586	0.047259936627177444	0.5677218687062642	0.0
0.5	1.0	0.0	0.0	0.0	1.0	1.0	0.0	1.0	0.16	0.25	0.11	0.12	0.12	0.12	0.11	0.01	0.0	0.0	0.0	0.01605280624705859	0.19994475799807204	0.0	0.32794731731581866	0.24245261067197316	0.2494676523832964	0.0	0.006947758611427475
0.5	1.0	0.0	0.0	0.0	1.0	1.0	0.0	1.0	0.16	0.25	0.11	0.12	0.12	0.12	0.11	0.01	0.0	0.0	0.0	0.0013403307550242	0.19950686266958143	0.006339478145436733	0.32705094842491944	0.24875930462867787	0.2317020697223957	0.0	0.0
0.5	1.0	0.0	0.0	0.0	1.0	1.0	0.0	1.0	0.16	0.25	0.11	0.12	0.12	0.12	0.11	0.01	0.0	0.0	0.0	0.009382144220951573	0.18537124334907285	0.0	0.31334982178188214	0.23294551127104182	0.24946153595824597	0.005185850138369473	0.009355229305391238
0.5	1.0	0.0	0.0	0.0	1.0	1.0	0.0	1.0	0.16	0.25	0.11	0.12	0.12	0.12	0.11	0.01	0.0	0.0	0.0	0.015965863944183735	0.18652507836082294	0.0	0.31465011984415664	0.2325935795644847	0.2351292612203353	0.0	0.003479884162914608
0.5	1.0	0.0	0.0	0.0	1.0	1.0	0.0	1.0	0.16	0.25	0.11	0.12	0.12	0.12	0.11	0.01	0.0	0.0	0.0	0.01618047280583353	0.18293843847167543	0.0	0.3272931784371628	0.23309850622286885	0.23165473671236378	0.0	0.0
0.5	1.0	0.0	0.0	0.0	1.0	1.0	0.0	1.0	0.16	0.25	0.11	0.12	0.12	0.12	0.11	0.01	0.0	0.0	0.006076097809669502	0.0027429697630548637	0.1916139816910857	0.0001101752077972782	0.312881575720264	0.24247996971057964	0.23547280835721543	0.0	0.0
0.5	1.0	0.0	0.0	0.0	1.0	1.0	0.0	1.0	0.16	0.25	0.11	0.12	0.12	0.12	0.11	0.01	0.0	0.0	0.0	0.01644762422370709	0.18113957453994736	0.0	0.3191686284826288	0.24450012152598236	0.2414857515018042	0.0033442467438836217	0.005540985713035122
0.5	1.0	0.0	0.0	0.0	1.0	1.0	0.0	1.0	0.16	0.25	0.11	0.12	0.12	0.12	0.11	0.01	0.0	0.0	0.0	0.010760454107278059	0.196802161568784	0.009789022619301127	0.32779038622087525	0.23742934525248752	0.233903330344373	0.0	0.004832829036720845
0.5	1.0	0.0	0.0	0.0	1.0	1.0	0.0	1.0	0.16	0.25	0.11	0.12	0.12	0.12	0.11	0.01	0.0	0.0	0.0	0.01676460842163601	0.18722807558134372	0.0071958934962329125	0.3181360960190345	0.23656466211356678	0.23907979822399397	0.005248939173497369	0.0
0.5	1.0	0.0	0.0	0.0	1.0	1.0	0.0	1.0	0.16	0.25	0.11	0.12	0.12	0.12	0.11	0.01	0.0	0.0	0.009028896513261839	0.0035098325476271477	0.1913545463586211	0.0015862893332387572	0.3197924892410049	0.24289490497153637	0.23459653451595236	0.0010532453555349638	0.0
0.5	1.0	0.0	0.0	1.0	0.0	1.0	0.0	0.0	0.13	0.0	0.0	0.0	0.19	0.15	0.0	0.0	0.25	0.28	0.0	0.0014175483367895245	0.0	0.0	0.07437419600647166	0.6836567555973763	0.006514219031213341	0.0	0.05854247563728899
0.5	1.0	0.0	0.0	1.0	0.0	1.0	0.0	0.0	0.13	0.0	0.0	0.0	0.19	0.15	0.0	0.0	0.25	0.28	0.001425209398741946	0.0	0.0	0.00595464526696428	0.07734781457394141	0.6817403443660557	0.0011356982185637583	0.006902417029920697	0.05591852774287005
0.5	1.0	0.0	0.0	1.0	0.0	1.0	0.0	0.0	0.13	0.0	0.0	0.0	0.19	0.15	0.0	0.0	0.25	0.28	0.0034552922882493346	0.0	0.0	0.007481435466103704	0.0749933790548046	0.6852649469303602	0.0	0.007413380682510353	0.055851896264182695
0.5	1.0	0.0	0.0	1.0	0.0	1.0	0.0	0.0	0.13	0.0	0.0	0.0	0.19	0.15	0.0	0.0	0.25	0.28	0.005005315278776845	0.0	0.0	0.0	0.07187553052514033	0.6897226097042984	0.008414793006852708	0.0	0.04582921826987588
0.5	1.0	0.0	0.0	1.0	0.0	1.0	0.0	0.0	0.13	0.0	0.0	0.0	0.19	0.15	0.0	0.0	0.25	0.28	0.0	0.008168691037587507	0.0	0.0	0.08521151284910565	0.6830898440800984	0.0	0.0	0.05193821381093312
0.5	1.0	0.0	0.0	1.0	0.0	1.0	0.0	0.0	0.13	0.0	0.0	0.0	0.19	0.15	0.0	0.0	0.25	0.28	0.005388977881640942	0.0	0.006551061045480941	0.0	0.0706092737261792	0.6840889674492854	0.0	0.00021161514919119766	0.052302582810824
0.5	1.0	0.0	0.0	1.0	0.0	1.0	0.0	0.0	0.13	0.0	0.0	0.0	0.19	0.15	0.0	0.0	0.25	0.28	0.00019708019100915346	2.551289251458838e-05	0.0	0.0	0.08102319923832745	0.6887635722649669	0.006783607899605972	0.0	0.040499433242340996
0.5	1.0	0.0	0.0	1.0	0.0	1.0	0.0	0.0	0.13	0.0	0.0	0.0	0.19	0.15	0.0	0.0	0.25	0.28	0.0	0.0	0.004491965736952579	0.0	0.08216639000015544	0.6856209950033377	0.0	0.0	0.05602891552445908
0.5	1.0	0.0	0.0	1.0	0.0	1.0	0.0	0.0	0.13	0.0	0.0	0.0	0.19	0.15	0.0	0.0	0.25	0.28	0.005015392984221115	0.0	0.005455428393301582	0.0	0.08354786259777745	0.6913156310968199	0.008582894344233748	0.0	0.04132330377668881
0.5	1.0	0.0	0.0	1.0	0.0	1.0	0.0	0.0	0.13	0.0	0.0	0.0	0.19	0.15	0.0	0.0	0.25	0.28	0.006537171219455061	0.000494712753228644	0.0055048810366989855	0.0	0.07690167491026467	0.6806020774442263	0.009229846491482242	0.003357358134016268	0.058664101755186125
0.5	1.0	0.0	0.0	1.0	0.0	1.0	0.0	1.0	0.07	0.16	0.12	0.19	0.18	0.11	0.16	0.01	0.0	0.0	0.002229272224513216	0.003569999365852757	0.44635099400515177	0.006962184700312601	0.10894322925800497	0.31769710235392007	0.10478133951878746	0.01554929359449908	0.0
0.5	1.0	0.0	0.0	1.0	0.0	1.0	0.0	1.0	0.07	0.16	0.12	0.19	0.18	0.11	0.16	0.01	0.0	0.0	0.0	0.004320999464842889	0.45412492325110526	0.0024537908189959483	0.10980217692173733	0.3062375887152745	0.09679943727586497	0.011578788058931111	0.0
0.5	1.0	0.0	0.0	1.0	0.0	1.0	0.0	1.0	0.07	0.16	0.12	0.19	0.18	0.11	0.16	0.01	0.0	0.0	0.0	0.006691435805112554	0.4587096902705499	0.0	0.09745017863106932	0.3185726112423079	0.09123616921378445	0.01184721056222757	0.0
0.5	1.0	0.0	0.0	1.0	0.0	1.0	0.0	1.0	0.07	0.16	0.12	0.19	0.18	0.11	0.16	0.01	0.0	0.0	0.0	0.00936152762901467	0.4489342905451704	3.035920700332831e-05	0.09493317231610814	0.3094192050486947	0.10323827265274024	0.025023542739080855	0.0050773616541982605
0.5	1.0	0.0	0.0	1.0	0.0	1.0	0.0	1.0	0.07	0.16	0.12	0.19	0.18	0.11	0.16	0.01	0.0	0.0	0.008087195499877143	0.0063481569461221864	0.4551409622939725	0.0	0.09013755924439298	0.30424894554390947	0.10327047187826906	0.01822394977765092	0.0
0.5	1.0	0.0	0.0	1.0	0.0	1.0	0.0	1.0	0.07	0.16	0.12	0.19	0.18	0.11	0.16	0.01	0.0	0.0	0.007911256962636776	0.008183505281071713	0.44627756153030057	0.0038211162547852357	0.0954326636254874	0.303812196661489	0.09369264914694739	0.016842152417271883	0.0
0.5	1.0	0.0	0.0	1.0	0.0	1.0	0.0	1.0	0.07	0.16	0.12	0.19	0.18	0.11	0.16	0.01	0.0	0.0	0.0	0.004698516947897883	0.4506290982837861	0.0	0.09985639169065649	0.30599884139554046	0.10192163910476612	0.018676878457104883	0.0
0.5	1.0	0.0	0.0	1.0	0.0	1.0	0.0	1.0	0.07	0.16	0.12	0.19	0.18	0.11	0.16	0.01	0.0	0.0	0.0009339136414426037	0.008048260665722068	0.4468791537311537	0.004660002144452464	0.10317322709879534	0.31863109828618963	0.10641962034598282	0.02133210517810926	0.0031406099646821457
0.5	1.0	0.0	0.0	1.0	0.0	1.0	0.0	1.0	0.07	0.16	0.12	0.19	0.18	0.11	0.16	0.01	0.0	0.0	0.0	0.0	0.4402162216727039	0.006531021483829285	0.10601961400806731	0.30208909036200304	0.101537147622654	0.019279633963337747	0.0
0.5	1.0	0.0	0.0	1.0	0.0	1.0	0.0	1.0	0.07	0.16	0.12	0.19	0.18	0.11	0.16	0.01	0.0	0.0	0.0	0.0	0.4518969475900382	0.004777333542660654	0.09064886892094375	0.3131743527745404	0.1006458375190291	0.012065300177500968	0.0
0.5	1.0	0.0	0.0	1.0	0.0	1.0	0.0	1.0	0.1	0.0	0.0	0.0	0.16	0.13	0.0	0.16	0.22	0.23	0.0	0.008766314573026323	0.006374804589681015	0.009671344130273261	0.0	0.5393944726559595	0.0	0.0769503759062751	0.0
0.5	1.0	0.0	0.0	1.0	0.0	1.0	0.0	1.0	0.1	0.0	0.0	0.0	0.16	0.13	0.0	0.16	0.22	0.23	0.0038402251189330935	0.0	0.0	0.0022794061265046534	0.0	0.5315526350868884	0.0	0.08647104453223638	0.006413923215335586
0.5	1.0	0.0	0.0	1.0	0.0	1.0	0.0	1.0	0.1	0.0	0.0	0.0	0.16	0.13	0.0	0.16	0.22	0.23	0.0	0.0	0.006114290513364358	0.0	0.0	0.5216937668375061	0.0	0.07964264197839684	0.006818174208058142
0.5	1.0	0.0	0.0	1.0	0.0	1.0	0.0	1.0	0.1	0.0	0.0	0.0	0.16	0.13	0.0	0.16	0.22	0.23	0.0	0.006168114777873818	0.00647247221497947	0.0	0.0	0.5260657178169856	0.008651097568386243	0.07237287531483161	0.0086749884600294
0.5	1.0	0.0	0.0	1.0	0.0	1.0	0.0	1.0	0.1	0.0	0.0	0.0	0.16	0.13	0.0	0.16	0.22	0.23	0.0006314430537346233	0.0	0.0	0.0	0.0	0.5331281920700132	0.009423018147365717	0.0812437762212905	0.004295065528878917
0.5	1.0	0.0	0.0	1.0	0.0	1.0	0.0	1.0	0.1	0.0	0.0	0.0	0.16	0.13	0.0	0.16	0.22	0.23	0.0	0.0	0.0022559167107302075	0.008769643164283093	0.0032355546494327696	0.5215360609662885	0.0	0.08101326758881704	0.0
0.5	1.0	0.0	0.0	1.0	0.0	1.0	0.0	1.0	0.1	0.0	0.0	0.0	0.16	0.13	0.0	0.16	0.22	0.23	0.006293420094199783	0.0022366204020644286	0.0	0.0	0.0	0.5270979536697311	0.0	0.08351645850208148	0.00316319648595147
0.5	1.0	0.0	0.0	1.0	0.0	1.0	0.0	1.0	0.1	0.0	0.0	0.0	0.16	0.13	0.0	0.16	0.22	0.23	0.0	0.0	0.0	0.0065460429947449186	0.0	0.5283836575180425	0.0	0.08758660431356949	0.001140810265500702
0.5	1.0	0.0	0.0	1.0	0.0	1.0	0.0	1.0	0.1	0.0	0.0	0.0	0.16	0.13	0.0	0.16	0.22	0.23	4.8545743327528534e-05	0.004629727194062317	0.009162360178388675	0.0	0.007723635442586902	0.5386860822833498	0.008328410890641324	0.0827082871372382	0.0025964130886941533
0.5	1.0	0.0	0.0	1.0	0.0	1.0	0.0	1.0	0.1	0.0	0.0	0.0	0.16	0.13	0.0	0.16	0.22	0.23	0.005047957646075758	0.0006258803670186382	0.0035487614245658886	0.0	0.004629929280862781	0.536489430352091	0.0	0.08665859431148457	0.0008059306358061454
0.5	1.0	0.0	1.0	0.0	0.0	1.0	0.0	1.0	0.14	0.17	0.17	0.09	0.11	0.17	0.14	0.01	0.0	0.0	0.038626034126820294	0.1475808097076607	0.22830121465034445	0.015023385350968026	0.15688424650572286	0.19968041145018808	0.1602819088510252	0.05616936562978968	0.0014608440123803131
0.5	1.0	0.0	1.0	0.0	0.0	1.0	0.0	1.0	0.14	0.17	0.17	0.09	0.11	0.17	0.14	0.01	0.0	0.0	0.030785388284833046	0.1454399721068871	0.21012758086813182	0.029567095741137132	0.15931494419639494	0.1979031059494461	0.16456741708679293	0.0569161219682085	0.0034218631417195205
0.5	1.0	0.0	1.0	0.0	0.0	1.0	0.0	1.0	0.14	0.17	0.17	0.09	0.11	0.17	0.14	0.01	0.0	0.0	0.048935124893844814	0.14800424551699343	0.22566595965912095	0.015318569012642376	0.15980664607587297	0.19051539197528702	0.16207057613002243	0.06319011963302654	0.003760911141482576
0.5	1.0	0.0	1.0	0.0	0.0	1.0	0.0	1.0	0.14	0.17	0.17	0.09	0.11	0.17	0.14	0.01	0.0	0.0	0.04877059566946261	0.14362366558100165	0.2224550680647968	0.014453521582461699	0.1461443283404254	0.2009291708345625	0.15834386837129152	0.05320451201953012	0.0
0.5	1.0	0.0	1.0	0.0	0.0	1.0	0.0	1.0	0.14	0.17	0.17	0.09	0.11	0.17	0.14	0.01	0.0	0.0	0.04514565956551002	0.15795929293695576	0.21168255324518764	0.017862078151188024	0.14200491127445752	0.19033184961265198	0.16323437365287913	0.062048988839331756	0.0
0.5	1.0	0.0	1.0	0.0	0.0	1.0	0.0	1.0	0.14	0.17	0.17	0.09	0.11	0.17	0.14	0.01	0.0	0.0	0.03047415507289037	0.15669894411388807	0.22949381192097104	0.012709190735893817	0.14462950427530596	0.2073681904789387	0.1685292759591237	0.058392547656136204	0.0
0.5	1.0	0.0	1.0	0.0	0.0	1.0	0.0	1.0	0.14	0.17	0.17	0.09	0.11	0.17	0.14	0.01	0.0	0.0	0.04147899732138021	0.14785790217786357	0.2105730485515531	0.021665047846251135	0.14022605073178043	0.20574743916298546	0.15612865645406743	0.05080516006018464	0.001767044419663067
0.5	1.0	0.0	1.0	0.0	0.0	1.0	0.0	1.0	0.14	0.17	0.17	0.09	0.11	0.17	0.14	0.01	0.0	0.0	0.04947600826714299	0.15088397325007405	0.21550478362074016	0.024188777292679493	0.14542984005085421	0.2080848658281513	0.15749443941014754	0.060997371255524103	0.0
0.5	1.0	0.0	1.0	0.0	0.0	1.0	0.0	1.0	0.14	0.17	0.17	0.09	0.11	0.17	0.14	0.01	0.0	0.0	0.0466472707932199	0.15611297610726682	0.21448637117707053	0.014521581420211253	0.15634610624426473	0.20860796840338652	0.15190721842546007	0.0590011727885245	0.0
0.5	1.0	0.0	1.0	0.0	0.0	1.0	0.0	1.0	0.14	0.17	0.17	0.09	0.11	0.17	0.14	0.01	0.0	0.0	0.03167049829360038	0.14422251885116075	0.22504936675172987	0.011025876979624313	0.1498507076142858	0.1988421406935944	0.156688023579775	0.05789144630637848	0.0005988117386046595
1.0	0.0	1.0	0.0	0.0	1.0	0.0	1.0	1.0	0.17	0.27	0.1	0.12	0.1	0.12	0.11	0.01	0.0	0.0	0.0014399175656718555	0.006108646585999725	0.00520321859580318	0.0	0.0	0.0	0.0	0.7681691116281697	0.003593944336666906
1.0	0.0	1.0	0.0	0.0	1.0	0.0	1.0	1.0	0.17	0.27	0.1	0.12	0.1	0.12	0.11	0.01	0.0	0.0	0.0	0.0	0.003943273842759609	0.0	0.0028300896251250342	0.0	0.007721722176270327	0.7779137988853323	0.0
1.0	0.0	1.0	0.0	0.0	1.0	0.0	1.0	1.0	0.17	0.27	0.1	0.12	0.1	0.12	0.11	0.01	0.0	0.0	0.0	0.0	0.003447676865834073	0.006521293690965711	0.0034618426182243395	0.006487008944986989	0.0	0.7631263394141772	0.004759018947951842
1.0	0.0	1.0	0.0	0.0	1.0	0.0	1.0	1.0	0.17	0.27	0.1	0.12	0.1	0.12	0.11	0.01	0.0	0.0	0.0034254165045826505	0.0	0.0	0.009851635909755267	0.0	0.009768419879269621	0.009545598651328946	0.7758763620781608	0.0031884592416399522
1.0	0.0	1.0	0.0	0.0	1.0	0.0	1.0	1.0	0.17	0.27	0.1	0.12	0.1	0.12	0.11	0.01	0.0	0.0	0.007322030907556695	0.0	0.0	0.002387799387330039	0.0	0.0	0.0	0.7712846363336907	0.007011490560302319
1.0	0.0	1.0	0.0	0.0	1.0	0.0	1.0	1.0	0.17	0.27	0.1	0.12	0.1	0.12	0.11	0.01	0.0	0.0	0.008688660775068828	0.003781753074964594	0.006465464253600605	0.001123813852600233	0.00559033402848127	0.0	0.006367608495590706	0.7608027771817073	0.007798267527257251
1.0	0.0	1.0	0.0	0.0	1.0	0.0	1.0	1.0	0.17	0.27	0.1	0.12	0.1	0.12	0.11	0.01	0.0	0.0	0.0	0.0	0.005307267277160814	0.0	0.007311247663444069	0.0	0.0	0.7795830311020123	0.0034767779654000935
1.0	0.0	1.0	0.0	0.0	1.0	0.0	1.0	1.0	0.17	0.27	0.1	0.12	0.1	0.12	0.11	0.01	0.0	0.0	0.0	0.003529674990412089	0.0018848365461719436	0.0020630024024589407	0.003650649190754432	0.0015071834625819715	0.0	0.765518453887611	0.00537162661826404
1.0	0.0	1.0	0.0	0.0	1.0	0.0	1.0	1.0	0.17	0.27	0.1	0.12	0.1	0.12	0.11	0.01	0.0	0.0	0.003847086123088284	0.0	0.0025066033990890774	0.004941565342580579	0.0	0.0	0.0	0.7721199393454206	0.006988928124514711
1.0	0.0	1.0	0.0	0.0	1.0	0.0	1.0	1.0	0.17	0.27	0.1	0.12	0.1	0.12	0.11	0.01	0.0	0.0	0.004683025180832925	0.0	0.0	0.008577190996911314	0.0	0.0	0.0	0.7616319744000968	0.0
1.0	0.0	1.0	0.0	0.0	1.0	1.0	0.0	1.0	0.16	0.25	0.11	0.12	0.12	0.12	0.11	0.01	0.0	0.0	0.0026275065209650193	0.0	0.04096290405456044	0.0	0.0	0.0632764894970545	0.009306054472607997	0.5510083354720442	0.007807686417105322
1.0	0.0	1.0	0.0	0.0	1.0	1.0	0.0	1.0	0.16	0.25	0.11	0.12	0.12	0.12	0.11	0.01	0.0	0.0	0.0012783913351124745	5.570704155206246e-06	0.03138788171808367	0.0	0.002018240113181722	0.056819171428711165	0.008345361331553615	0.5581318107471895	0.0
1.0	0.0	1.0	0.0	0.0	1.0	1.0	0.0	1.0	0.16	0.25	0.11	0.12	0.12	0.12	0.11	0.01	0.0	0.0	0.0	0.0005094061471178635	0.043956655710103404	0.008005282224041408	0.005843823896033521	0.06352722135745448	0.0035926636479028714	0.5689184928806418	0.0
1.0	0.0	1.0	0.0	0.0	1.0	1.0	0.0	1.0	0.16	0.25	0.11	0.12	0.12	0.12	0.11	0.01	0.0	0.0	0.0	0.0	0.043236691702279964	0.0026742319953105814	0.0018692276540944758	0.05032486886418907	0.00457556108901295	0.5564706082497098	0.0033011197801326216
1.0	0.0	1.0	0.0	0.0	1.0	1.0	0.0	1.0	0.16	0.25	0.11	0.12	0.12	0.12	0.11	0.01	0.0	0.0	0.0	0.0	0.03188837795320962	0.0066303666622444715	0.008367950841631161	0.06299576093528599	0.0	0.5580405443377648	0.004578784002103145
1.0	0.0	1.0	0.0	0.0	1.0	1.0	0.0	1.0	0.16	0.25	0.11	0.12	0.12	0.12	0.11	0.01	0.0	0.0	0.0	0.0	0.0442427409176121	0.0	0.0	0.05025794939579051	0.0008059881352299944	0.5670230147085197	0.00915263292545176
1.0	0.0	1.0	0.0	0.0	1.0	1.0	0.0	1.0	0.16	0.25	0.11	0.12	0.12	0.12	0.11	0.01	0.0	0.0	0.00028922655479788305	0.0	0.040977456030852	0.0	0.002142705617671539	0.05777452695753093	0.0	0.5518993055045676	0.0
1.0	0.0	1.0	0.0	0.0	1.0	1.0	0.0	1.0	0.16	0.25	0.11	0.12	0.12	0.12	0.11	0.01	0.0	0.0	0.0	0.009746723171590919	0.03888207113813237	0.0006374353301003312	0.0074723705747443084	0.06991137800981376	0.0016542889868936313	0.5662494764208835	0.0
1.0	0.0	1.0	0.0	0.0	1.0	1.0	0.0	1.0	0.16	0.25	0.11	0.12	0.12	0.12	0.11	0.01	0.0	0.0	0.0	0.003450145253472982	0.043643833785101976	0.0	0.0	0.06264792512931017	0.0	0.5615698501645866	0.00386844256112618
1.0	0.0	1.0	0.0	0.0	1.0	1.0	0.0	1.0	0.16	0.25	0.11	0.12	0.12	0.12	0.11	0.01	0.0	0.0	0.005069442213191935	0.007457188431313292	0.03999917983929577	0.004604983790591424	0.002383454707316735	0.05373279879595365	0.0	0.5556908277135387	0.0
1.0	0.0	1.0	0.0	0.0	1.0	1.0	0.0	1.0	0.16	0.26	0.1	0.13	0.12	0.11	0.11	0.01	0.0	0.0	0.006999186610064106	0.0	0.03251099579796954	0.00926959894948655	0.0	0.049569821402143784	0.0017112745758660376	0.5608274884181488	0.0
1.0	0.0	1.0	0.0	0.0	1.0	1.0	0.0	1.0	0.16	0.26	0.1	0.13	0.12	0.11	0.11	0.01	0.0	0.0	0.0	0.0017117536774522504	0.04088689775268642	0.0	0.0027554828369118316	0.05640135004111299	0.0	0.5599625988709609	0.003786208242053805
1.0	0.0	1.0	0.0	0.0	1.0	1.0	0.0	1.0	0.16	0.26	0.1	0.13	0.12	0.11	0.11	0.01	0.0	0.0	0.0	0.0022727580597876763	0.04795870586887474	0.006198488406057986	0.0016626043819916708	0.05460443435514499	0.0	0.5628193105619752	0.0
1.0	0.0	1.0	0.0	0.0	1.0	1.0	0.0	1.0	0.16	0.26	0.1	0.13	0.12	0.11	0.11	0.01	0.0	0.0	0.004034765477545143	0.0011292927469764395	0.03717243163907183	0.008226783801572614	0.0	0.04631546302498992	0.0	0.5653305463244326	0.004042149082275853
1.0	0.0	1.0	0.0	0.0	1.0	1.0	0.0	1.0	0.16	0.26	0.1	0.13	0.12	0.11	0.11	0.01	0.0	0.0	0.0035132580441414613	0.0	0.045125075828448685	0.0	0.0	0.058694598309766026	0.0	0.5524089467999314	0.0016908622651891636
1.0	0.0	1.0	0.0	0.0	1.0	1.0	0.0	1.0	0.16	0.26	0.1	0.13	0.12	0.11	0.11	0.01	0.0	0.0	0.0	0.0	0.03678610534619135	0.00011863308639116846	0.0	0.05316204436112984	0.009954987780204013	0.5590347895196289	0.0
1.0	0.0	1.0	0.0	0.0	1.0	1.0	0.0	1.0	0.16	0.26	0.1	0.13	0.12	0.11	0.11	0.01	0.0	0.0	0.0	0.007665472028524476	0.03829651311042704	0.0	0.0031938054586094864	0.048840668418622474	0.0029646693761569212	0.5512289258026158	0.006274466874444549
1.0	0.0	1.0	0.0	0.0	1.0	1.0	0.0	1.0	0.16	0.26	0.1	0.13	0.12	0.11	0.11	0.01	0.0	0.0	0.0029753077231877197	0.009091318577176216	0.033028646287399266	0.0	0.002036134678908945	0.05163473294842374	0.0	0.5567616881873253	0.0
1.0	0.0	1.0	0.0	0.0	1.0	1.0	0.0	1.0	0.16	0.26	0.1	0.13	0.12	0.11	0.11	0.01	0.0	0.0	0.0	0.004687313529844368	0.034176618709891804	0.0	0.0010473227563446864	0.051904594654388035	0.00743826122561011	0.5615396322483537	0.0
1.0	0.0	1.0	0.0	0.0	1.0	1.0	0.0	1.0	0.16	0.26	0.1	0.13	0.12	0.11	0.11	0.01	0.0	0.0	0.0008055778637484218	0.0	0.041317011206264936	0.008160370908433247	0.0	0.045926516037996	0.0	0.5530289104387072	0.0
1.0	0.0	1.0	0.0	1.0	0.0	0.0	1.0	0.0	0.13	0.0	0.0	0.0	0.17	0.15	0.0	0.0	0.28	0.27	0.0	0.008791371780503316	0.005102672348903919	0.001732478365673253	0.006568773418779818	0.0	0.0	0.002601862537233268	0.006573058122365786
1.0	0.0	1.0	0.0	1.0	0.0	0.0	1.0	0.0	0.13	0.0	0.0	0.0	0.17	0.15	0.0	0.0	0.28	0.27	0.0	0.008817603391184087	0.0	0.007502672372423044	0.009418804992092371	0.0	0.0044413212840757055	0.0	0.0
1.0	0.0	1.0	0.0	1.0	0.0	0.0	1.0	0.0	0.13	0.0	0.0	0.0	0.17	0.15	0.0	0.0	0.28	0.27	0.0016129045181926815	0.008718744964971192	0.003445013745883893	0.0	0.006193500725317788	0.009010656419088178	0.0	0.009650425445120773	0.0
1.0	0.0	1.0	0.0	1.0	0.0	0.0	1.0	0.0	0.13	0.0	0.0	0.0	0.17	0.15	0.0	0.0	0.28	0.27	0.0	0.0	0.0	0.0028791315889522707	0.0	0.0	0.0019892227931743323	0.008048065522213493	0.0
1.0	0.0	1.0	0.0	1.0	0.0	0.0	1.0	0.0	0.13	0.0	0.0	0.0	0.17	0.15	0.0	0.0	0.28	0.27	0.0	0.0	0.006409751689605498	0.006526816219003735	0.0017600092685925682	0.0	0.005995667288915667	0.0010937404957673431	0.006518646171000323
1.0	0.0	1.0	0.0	1.0	0.0	0.0	1.0	0.0	0.13	0.0	0.0	0.0	0.17	0.15	0.0	0.0	0.28	0.27	0.005688109464255945	0.0019712598643551998	0.0	0.009158917198522751	0.0008222764975768949	0.0021017903708107685	0.0	0.0025130157885455296	0.0014321529896588765
1.0	0.0	1.0	0.0	1.0	0.0	0.0	1.0	0.0	0.13	0.0	0.0	0.0	0.17	0.15	0.0	0.0	0.28	0.27	0.0	0.0020871863942954223	0.0052738453870064105	0.0004680274184401638	0.0	0.003330439533860698	0.0	0.0	0.0
1.0	0.0	1.0	0.0	1.0	0.0	0.0	1.0	0.0	0.13	0.0	0.0	0.0	0.17	0.15	0.0	0.0	0.28	0.27	0.0	0.0	0.0	0.0	0.00023414894229401712	0.0	0.0	0.006782932161415048	0.0
1.0	0.0	1.0	0.0	1.0	0.0	0.0	1.0	0.0	0.13	0.0	0.0	0.0	0.17	0.15	0.0	0.0	0.28	0.27	0.0	0.0	0.001477316993541927	0.0013203684977564183	0.007560670256889139	0.001157473513201463	0.009195820408097003	0.0	0.0
1.0	0.0	1.0	0.0	1.0	0.0	0.0	1.0	0.0	0.13	0.0	0.0	0.0	0.17	0.15	0.0	0.0	0.28	0.27	0.0	0.0008254022188335618	0.00291144362854856	0.0	0.008919417796911985	0.006843307533007622	0.0	0.0	0.0
1.0	0.0	1.0	0.0	1.0	0.0	0.0	1.0	1.0	0.07	0.16	0.13	0.18	0.17	0.12	0.16	0.01	0.0	0.0	0.0	0.00037123377331467824	0.214916948849868	0.0	0.00979010666768645	0.36368628497850686	0.008979613340940029	0.07285113110066231	0.0
1.0	0.0	1.0	0.0	1.0	0.0	0.0	1.0	1.0	0.07	0.16	0.13	0.18	0.17	0.12	0.16	0.01	0.0	0.0	0.0	0.0	0.22340868667593836	0.0028363903360287077	0.0	0.35979288152064065	0.0	0.07048010089689778	0.0
[truncated: 158 more rows]
